# Supplementary material for: Rhizosphere microbial community enrichment processes in healthy and diseased plants: implications of soil properties on biomarkers
Source: Front Microbiol. 2024 Feb 29;15:1333076. doi: 10.3389/fmicb.2024.1333076 (PMC10949921; doi:10.3389/fmicb.2024.1333076)
Supplement: Supplementary file 2 [file Table_2.XLSX]

## Sheet: ITS_8_all
ID	Domain	Phylum	Class	Order	Family	Genus	CK10	CK11	CK4	CK5	CK6	CK7	CK8	CK9	HS10	HS3	HS4	HS5	HS6	HS7	HS8	HS9	IS10	IS11	IS3	IS4	IS5	IS6	IS7	IS9
ASV_1	Fungi	Ascomycota	Ascomycota_unidentified	Ascomycota_unidentified_1	Ascomycota_unidentified_1	Ascomycota_unidentified_1_1	0	0	0	0	0	0	0	0	0	0	0	0	0	0	0	0	0	0	0	0	0	0	0	0
ASV_3	Fungi	Ascomycota	Dothideomycetes	Pleosporales	Incertae_sedis_13	Pyrenochaeta	0	0	0	0	0	0	0	0	0	0	0	0	0	0	0	0	0	0	0	0	0	0	0	0
ASV_4	Fungi	Basidiomycota	Agaricomycetes	Agaricales	Bolbitiaceae	Conocybe	0	0	0	0	0	0	0	0	0	0	0	0	0	0	0	0	0	0	0	0	0	0	0	0
ASV_6	Fungi	Ascomycota	Ascomycota_unidentified	Ascomycota_unidentified_1	Ascomycota_unidentified_1	Ascomycota_unidentified_1_1	0	0	0	0	0	0	0	0	0	0	0	0	0	0	0	0	0	7	0	0	0	0	0	0
ASV_7	Fungi	Ascomycota	Dothideomycetes	Pleosporales	Pleosporales_unidentified	Pleosporales_unidentified_1	0	0	0	0	0	0	0	0	0	0	0	0	0	0	0	0	0	0	0	0	0	0	0	0
ASV_12	Fungi	Fungi_unidentified	Fungi_unidentified_1	Fungi_unidentified_1	Fungi_unidentified_1_1	Fungi_unidentified_1_1	0	0	0	1	0	0	0	0	0	0	0	0	0	0	0	0	0	0	0	0	0	0	0	0
ASV_14	Fungi	Ascomycota	Pezizomycetes	Pezizales	Pyronemataceae	Pyronemataceae_unidentified	0	0	0	0	0	0	0	0	0	0	0	1	0	0	0	0	0	0	0	0	0	0	0	0
ASV_18	Fungi	Ascomycota	Dothideomycetes	Pleosporales	Incertae_sedis_13	Periconia	0	0	0	0	0	0	0	0	0	0	0	0	0	0	0	0	1	0	0	0	0	0	0	0
ASV_20	Fungi	Ascomycota	Dothideomycetes	Pleosporales	Leptosphaeriaceae	Coniothyrium	0	0	0	0	0	1	0	0	0	0	0	0	0	0	0	0	0	0	0	0	0	0	0	0
ASV_25	Fungi	Ascomycota	Leotiomycetes	Helotiales	Helotiales_unidentified	Helotiales_unidentified_1	0	0	0	0	0	0	0	0	0	0	0	0	0	0	0	0	0	0	0	0	0	0	0	0
ASV_27	Fungi	Ascomycota	Dothideomycetes	Pleosporales	Incertae_sedis_13	Phoma	0	0	0	0	0	0	0	0	0	0	0	0	1	0	0	0	0	0	0	0	0	0	0	0
ASV_28	Fungi	Ascomycota	Dothideomycetes	Microthyriales	Microthyriaceae	Tothia	0	0	0	0	1	0	0	0	0	0	0	0	0	0	0	0	0	0	0	0	0	0	0	0
ASV_29	Fungi	Basidiomycota	Agaricomycetes	Boletales	Boletales_unidentified	Boletales_unidentified_1	0	0	0	0	0	4	0	0	0	0	0	0	0	0	0	0	0	0	0	0	0	0	0	0
ASV_31	Fungi	Ascomycota	Sordariomycetes	Hypocreales	Hypocreaceae	Trichoderma	0	0	0	0	0	0	0	0	0	0	0	0	0	0	0	0	0	0	0	0	6	0	0	0
ASV_34	Fungi	Ascomycota	Sordariomycetes	Hypocreales	Nectriaceae	Nectriaceae_unidentified	0	0	0	0	0	0	0	0	0	0	0	0	0	0	0	0	0	0	0	0	11	0	0	0
ASV_37	Fungi	Basidiomycota	Agaricomycetes	Agaricales	Agaricales_unidentified	Agaricales_unidentified_1	0	0	0	0	0	0	0	1	0	0	0	0	0	0	0	0	0	0	0	0	0	0	0	0
ASV_38	Fungi	Basidiomycota	Agaricomycetes	Polyporales	Ganodermataceae	Ganoderma	0	0	0	0	0	0	1	0	0	0	0	0	0	0	0	0	0	0	0	0	0	0	0	0
ASV_41	Fungi	Ascomycota	Dothideomycetes	Incertae_sedis_8	Myxotrichaceae	Oidiodendron	0	0	0	0	0	0	0	0	0	0	0	0	0	0	0	0	0	1	0	0	0	0	0	0
ASV_44	Fungi	Fungi_unidentified	Fungi_unidentified_1	Fungi_unidentified_1	Fungi_unidentified_1_1	Fungi_unidentified_1_1	0	0	0	0	0	0	0	0	0	0	0	0	0	0	0	0	0	0	0	0	0	0	0	0
ASV_45	Fungi	Ascomycota	Pezizomycetes	Pezizomycetes_unidentified	Pezizomycetes_unidentified_1	Pezizomycetes_unidentified_1	0	0	0	0	0	0	0	0	0	0	0	0	0	0	2	0	0	0	0	0	0	0	0	0
ASV_47	Fungi	Fungi_unidentified	Fungi_unidentified_1	Fungi_unidentified_1	Fungi_unidentified_1_1	Fungi_unidentified_1_1	0	0	0	0	0	0	0	0	0	6	0	0	0	0	0	0	0	0	0	0	0	0	0	0
ASV_50	Fungi	Ascomycota	Dothideomycetes	Dothideomycetes_unidentified	Dothideomycetes_unidentified_1	Dothideomycetes_unidentified_1	0	0	0	0	0	0	0	0	0	0	0	4	0	0	0	0	0	0	0	0	0	0	0	0
ASV_52	Fungi	Ascomycota	Sordariomycetes	Hypocreales	Nectriaceae	Fusarium	0	72	0	0	0	0	0	0	0	0	0	0	0	0	0	0	0	0	0	0	0	0	0	0
ASV_53	Fungi	Basidiomycota	Agaricomycetes	Agaricales	Inocybaceae	Inocybe	0	0	0	0	0	0	8	0	0	0	0	0	0	0	0	0	0	0	0	0	0	0	0	0
ASV_54	Fungi	Ascomycota	Sordariomycetes	Sordariomycetes_unidentified	Sordariomycetes_unidentified_1	Sordariomycetes_unidentified_1	0	0	0	0	0	0	0	0	0	0	0	0	0	0	0	0	2	0	0	0	0	0	0	0
ASV_55	Fungi	Ascomycota	Eurotiomycetes	Onygenales	Onygenales_unidentified	Onygenales_unidentified_1	0	0	0	0	0	0	0	3	0	0	0	0	0	0	0	0	0	0	0	0	0	0	0	0
ASV_57	Fungi	Fungi_unidentified	Fungi_unidentified_1	Fungi_unidentified_1	Fungi_unidentified_1_1	Fungi_unidentified_1_1	18	0	0	0	0	0	0	0	0	0	0	0	0	0	0	0	0	0	0	0	0	0	0	0
ASV_58	Fungi	Ascomycota	Ascomycota_unidentified	Ascomycota_unidentified_1	Ascomycota_unidentified_1	Ascomycota_unidentified_1_1	0	0	1	0	0	0	0	0	0	0	0	0	0	0	0	0	0	0	0	0	0	0	0	0
ASV_59	Fungi	Ascomycota	Dothideomycetes	Pleosporales	Incertae_sedis_13	Periconia	0	0	0	0	0	0	0	0	0	0	0	0	0	0	0	0	0	0	0	0	29	0	0	0
ASV_60	Fungi	Basidiomycota	Agaricomycetes	Agaricales	Psathyrellaceae	Psathyrella	0	0	0	0	0	0	0	0	0	0	0	0	0	0	0	0	0	0	0	0	3	0	0	0
ASV_61	Fungi	Chytridiomycota	Chytridiomycota_unidentified	Chytridiomycota_unidentified_1	Chytridiomycota_unidentified_1	Chytridiomycota_unidentified_1_1	0	0	0	0	0	0	0	0	0	0	0	0	2	0	0	0	0	0	0	0	0	0	0	0
ASV_62	Fungi	Fungi_unidentified	Fungi_unidentified_1	Fungi_unidentified_1	Fungi_unidentified_1_1	Fungi_unidentified_1_1	0	1	0	0	0	0	0	0	0	0	0	0	0	0	0	0	0	0	0	0	0	0	0	0
ASV_63	Fungi	Ascomycota	Sordariomycetes	Hypocreales	Incertae_sedis_3	Acremonium	0	0	0	0	0	0	0	0	0	0	0	0	0	0	0	0	0	0	0	0	0	0	0	0
ASV_66	Fungi	Basidiomycota	Agaricomycetes	Hymenochaetales	Hymenochaetaceae	Coltricia	0	0	0	0	0	0	0	0	0	0	0	0	0	0	0	0	0	0	6	0	0	0	0	0
ASV_68	Fungi	Zygomycota	Incertae_sedis_10	Mortierellales	Mortierellaceae	Mortierella	0	0	0	0	0	0	0	0	0	0	0	0	0	0	0	0	0	0	0	0	0	0	0	0
ASV_69	Fungi	Fungi_unidentified	Fungi_unidentified_1	Fungi_unidentified_1	Fungi_unidentified_1_1	Fungi_unidentified_1_1	0	0	0	0	0	0	0	0	0	0	0	0	0	0	0	0	0	0	0	0	0	0	0	0
ASV_70	Fungi	Ascomycota	Dothideomycetes	Pleosporales	Sporormiaceae	Sporormiaceae_unidentified	0	0	0	0	2	0	0	0	0	0	0	0	0	0	0	0	0	0	0	0	0	0	0	0
ASV_71	Fungi	Fungi_unidentified	Fungi_unidentified_1	Fungi_unidentified_1	Fungi_unidentified_1_1	Fungi_unidentified_1_1	0	0	0	0	0	0	0	0	0	0	0	0	0	0	0	0	0	1	0	0	0	0	0	0
ASV_72	Fungi	Fungi_unidentified	Fungi_unidentified_1	Fungi_unidentified_1	Fungi_unidentified_1_1	Fungi_unidentified_1_1	0	0	0	0	0	0	0	0	0	0	0	0	0	0	0	0	0	0	0	0	0	0	0	0
ASV_76	Fungi	Ascomycota	Saccharomycetes	Saccharomycetales	Saccharomycetaceae	Naumovozyma	0	0	0	0	0	1	0	0	0	0	0	0	0	0	0	0	0	0	0	0	0	0	0	0
ASV_77	Fungi	Ascomycota	Sordariomycetes	Hypocreales	Hypocreales_unidentified	Hypocreales_unidentified_1	0	0	0	0	0	0	0	0	0	0	0	0	0	0	0	0	0	0	0	0	0	0	0	0
ASV_78	Fungi	Ascomycota	Ascomycota_unidentified	Ascomycota_unidentified_1	Ascomycota_unidentified_1	Ascomycota_unidentified_1_1	0	0	0	0	0	0	0	0	0	0	0	0	0	0	0	0	0	0	0	0	0	0	0	0
ASV_79	Fungi	Ascomycota	Eurotiomycetes	Verrucariales	Incertae_sedis_68	Agonimia	0	0	0	0	0	0	0	1	0	0	0	0	0	0	0	0	0	0	0	0	0	0	0	0
ASV_80	Fungi	Fungi_unidentified	Fungi_unidentified_1	Fungi_unidentified_1	Fungi_unidentified_1_1	Fungi_unidentified_1_1	0	0	0	0	0	0	0	6	0	0	0	0	0	0	0	0	0	0	0	0	0	0	0	0
ASV_81	Fungi	Fungi_unidentified	Fungi_unidentified_1	Fungi_unidentified_1	Fungi_unidentified_1_1	Fungi_unidentified_1_1	0	0	0	2	0	0	0	0	0	0	0	0	0	0	0	0	0	0	0	0	0	0	0	0
ASV_83	Fungi	Fungi_unidentified	Fungi_unidentified_1	Fungi_unidentified_1	Fungi_unidentified_1_1	Fungi_unidentified_1_1	0	0	0	0	0	0	0	0	0	0	0	0	0	0	0	0	0	29	0	0	0	0	0	0
ASV_84	Fungi	Chytridiomycota	Chytridiomycetes	Spizellomycetales	Spizellomycetaceae	Spizellomyces	0	0	0	0	0	6	0	0	0	0	0	0	0	0	0	0	0	0	0	0	0	0	0	0
ASV_85	Fungi	Ascomycota	Eurotiomycetes	Chaetothyriales	Chaetothyriales_unidentified	Chaetothyriales_unidentified_1	0	0	0	0	0	0	0	17	0	0	0	0	0	0	0	0	0	0	0	0	0	0	0	0
ASV_90	Fungi	Ascomycota	Sordariomycetes	Incertae_sedis_7	Glomerellaceae	Glomerella	0	0	0	0	0	0	0	0	0	0	0	0	0	0	0	0	0	0	0	0	0	0	0	0
ASV_95	Fungi	Glomeromycota	Glomeromycetes	Glomerales	Glomeraceae	Rhizophagus	1	0	0	0	0	0	0	0	0	0	0	0	0	0	0	0	0	0	0	0	0	0	0	0
ASV_96	Fungi	Ascomycota	Eurotiomycetes	Eurotiales	Trichocomaceae	Aspergillus	0	0	0	0	0	0	0	0	0	0	0	0	0	0	0	0	0	0	0	0	0	0	0	0
ASV_98	Fungi	Ascomycota	Dothideomycetes	Pleosporales	Pleosporaceae	Dendryphion	0	0	0	0	0	0	0	0	0	0	0	0	0	0	0	0	0	0	0	0	0	0	0	0
ASV_99	Fungi	Fungi_unidentified	Fungi_unidentified_1	Fungi_unidentified_1	Fungi_unidentified_1_1	Fungi_unidentified_1_1	0	0	0	0	0	0	0	0	0	0	0	0	0	0	0	0	0	0	0	0	0	0	0	0
ASV_102	Fungi	Fungi_unidentified	Fungi_unidentified_1	Fungi_unidentified_1	Fungi_unidentified_1_1	Fungi_unidentified_1_1	0	0	0	0	0	0	0	0	0	0	0	0	0	0	0	0	0	166	0	0	0	0	0	0
ASV_104	Fungi	Basidiomycota	Agaricomycetes	Agaricales	Agaricaceae	Agaricaceae_unidentified	0	0	0	0	0	0	0	6	0	0	0	0	0	0	0	0	0	0	0	0	0	0	0	0
ASV_111	Fungi	Basidiomycota	Microbotryomycetes	Sporidiobolales	Incertae_sedis_25	Sporobolomyces	0	0	0	0	0	0	0	0	0	0	0	0	5	0	0	0	0	0	0	0	0	0	0	0
ASV_112	Fungi	Glomeromycota	Glomeromycetes	Diversisporales	Acaulosporaceae	Entrophospora	0	0	1	0	0	0	0	0	0	0	0	0	0	0	0	0	0	0	0	0	0	0	0	0
ASV_113	Fungi	Ascomycota	Saccharomycetes	Saccharomycetales	Dipodascaceae	Dipodascaceae_unidentified	0	0	0	0	0	0	0	0	0	0	0	0	0	0	0	6	0	0	0	0	0	0	0	0
ASV_114	Fungi	Basidiomycota	Agaricomycetes	Agaricales	Psathyrellaceae	Coprinellus	0	0	0	0	0	0	0	0	0	0	0	0	0	0	0	0	0	0	0	2	0	0	0	0
ASV_116	Fungi	Chytridiomycota	Chytridiomycetes	Spizellomycetales	Spizellomycetaceae	Powellomyces	0	0	0	0	0	0	1	0	0	0	0	0	0	0	0	0	0	0	0	0	0	0	0	0
ASV_117	Fungi	Ascomycota	Dothideomycetes	Pleosporales	Incertae_sedis_13	Massariosphaeria	0	0	1	0	0	0	0	0	0	0	0	0	0	0	0	0	0	0	0	0	0	0	0	0
ASV_119	Fungi	Ascomycota	Sordariomycetes	Sordariales	Sordariales_unidentified	Sordariales_unidentified_1	0	0	0	0	0	0	0	0	0	0	0	0	0	0	0	0	0	0	0	0	0	0	0	0
ASV_120	Fungi	Chytridiomycota	Chytridiomycota_unidentified	Chytridiomycota_unidentified_1	Chytridiomycota_unidentified_1	Chytridiomycota_unidentified_1_1	0	0	0	0	0	0	0	0	0	0	0	0	0	0	0	0	0	0	0	0	0	0	0	0
ASV_123	Fungi	Glomeromycota	Glomeromycetes	Glomerales	Glomeraceae	Rhizophagus	0	0	0	0	0	1	0	0	0	0	0	0	0	0	0	0	0	0	0	0	0	0	0	0
ASV_126	Fungi	Fungi_unidentified	Fungi_unidentified_1	Fungi_unidentified_1	Fungi_unidentified_1_1	Fungi_unidentified_1_1	0	0	0	0	0	0	0	0	0	0	0	0	0	0	0	0	0	0	0	0	0	0	0	0
ASV_128	Fungi	Ascomycota	Dothideomycetes	Pleosporales	Corynesporascaceae	Corynespora	0	0	0	0	0	0	0	0	0	0	0	0	0	0	0	0	0	0	0	0	0	0	0	0
ASV_131	Fungi	Ascomycota	Sordariomycetes	Hypocreales	Incertae_sedis_3	Incertae_sedis_3_unidentified	0	0	0	4	0	0	0	0	0	0	0	0	0	0	0	0	0	0	0	0	0	0	0	0
ASV_133	Fungi	Ascomycota	Sordariomycetes	Hypocreales	Hypocreaceae	Hypocrea	0	0	0	0	0	0	0	0	0	0	0	0	0	0	0	0	0	0	0	0	0	0	12	0
ASV_134	Fungi	Fungi_unidentified	Fungi_unidentified_1	Fungi_unidentified_1	Fungi_unidentified_1_1	Fungi_unidentified_1_1	0	0	0	0	0	0	0	0	0	0	0	0	0	0	0	0	0	0	0	0	0	0	0	0
ASV_135	Fungi	Basidiomycota	Agaricomycetes	Sebacinales	Sebacinales_unidentified	Sebacinales_unidentified_1	0	0	0	0	0	0	0	0	0	0	0	0	0	0	0	0	0	0	0	0	0	0	0	0
ASV_138	Fungi	Ascomycota	Eurotiomycetes	Eurotiales	Trichocomaceae	Talaromyces	0	0	7	0	0	0	0	0	0	0	0	0	0	0	0	0	0	0	0	0	0	0	0	0
ASV_140	Fungi	Ascomycota	Dothideomycetes	Capnodiales	Mycosphaerellaceae	Mycosphaerella	0	0	2	0	0	0	0	0	0	0	0	0	0	0	0	0	0	0	0	0	0	0	0	0
ASV_142	Fungi	Ascomycota	Sordariomycetes	Diaporthales	Togniniaceae	Phaeoacremonium	0	0	0	0	0	0	0	0	0	0	0	0	3	0	0	0	0	0	0	0	0	0	0	0
ASV_143	Fungi	Ascomycota	Dothideomycetes	Dothideomycetes_unidentified	Dothideomycetes_unidentified_1	Dothideomycetes_unidentified_1	0	3	0	0	0	0	0	0	0	0	0	0	0	0	0	0	0	0	0	0	0	0	0	0
ASV_145	Fungi	Ascomycota	Sordariomycetes	Hypocreales	Nectriaceae	Gibberella	0	0	0	0	0	0	0	0	0	0	0	0	0	0	0	0	0	0	0	1	0	0	0	0
ASV_149	Fungi	Basidiomycota	Agaricomycetes	Sebacinales	Sebacinales_unidentified	Sebacinales_unidentified_1	0	0	0	0	0	0	0	0	0	0	0	0	0	0	0	0	0	0	0	0	0	0	0	0
ASV_150	Fungi	Ascomycota	Orbiliomycetes	Orbiliales	Orbiliaceae	Orbiliaceae_unidentified	0	0	0	0	0	0	0	0	0	5	0	0	0	0	0	0	0	0	0	0	0	0	0	0
ASV_152	Fungi	Basidiomycota	Ustilaginomycetes	Ustilaginales	Ustilaginaceae	Pseudozyma	0	0	0	0	0	1	0	0	0	0	0	0	0	0	0	0	0	0	0	0	0	0	0	0
ASV_154	Fungi	Ascomycota	Incertae_sedis_14	Incertae_sedis_15	Incertae_sedis_16	Polyscytalum	0	0	0	0	0	0	0	0	0	0	0	0	0	1	0	0	0	0	0	0	0	0	0	0
ASV_158	Fungi	Ascomycota	Sordariomycetes	Sordariales	Lasiosphaeriaceae	Lasiosphaeriaceae_unidentified	0	0	0	0	0	0	0	0	0	0	0	0	0	0	0	0	0	0	0	0	0	0	0	0
ASV_159	Fungi	Zygomycota	Incertae_sedis_10	Mortierellales	Mortierellaceae	Mortierella	0	0	0	18	0	0	0	0	0	0	0	0	0	0	0	0	0	0	0	0	0	0	0	0
ASV_160	Fungi	Basidiomycota	Agaricomycetes	Agaricales	Hydnangiaceae	Hydnangiaceae_unidentified	0	0	0	0	0	0	0	0	0	0	0	0	0	0	0	0	0	0	0	0	0	0	0	0
ASV_161	Fungi	Fungi_unidentified	Fungi_unidentified_1	Fungi_unidentified_1	Fungi_unidentified_1_1	Fungi_unidentified_1_1	0	0	0	0	0	0	0	0	0	0	0	0	0	0	0	0	0	0	0	0	77	0	0	0
ASV_163	Fungi	Fungi_unidentified	Fungi_unidentified_1	Fungi_unidentified_1	Fungi_unidentified_1_1	Fungi_unidentified_1_1	0	0	0	0	0	0	0	0	0	0	0	0	0	0	0	0	0	0	0	0	0	0	0	0
ASV_164	Fungi	Basidiomycota	Agaricomycetes	Agaricales	Agaricales_unidentified	Agaricales_unidentified_1	0	0	0	0	0	0	0	8	0	0	0	0	0	0	0	0	0	0	0	0	0	0	0	0
ASV_169	Fungi	Fungi_unidentified	Fungi_unidentified_1	Fungi_unidentified_1	Fungi_unidentified_1_1	Fungi_unidentified_1_1	0	10	0	0	0	0	0	0	0	0	0	0	0	0	0	0	0	0	0	0	0	0	0	0
ASV_170	Fungi	Ascomycota	Eurotiomycetes	Eurotiales	Trichocomaceae	Penicillium	0	0	0	0	0	0	0	0	0	0	0	0	0	0	0	0	0	9	0	0	0	0	0	0
ASV_171	Fungi	Ascomycota	Orbiliomycetes	Orbiliomycetes_unidentified	Orbiliomycetes_unidentified_1	Orbiliomycetes_unidentified_1	0	0	0	0	0	0	0	0	0	0	0	0	0	0	0	0	0	0	0	0	0	0	0	0
ASV_172	Fungi	Ascomycota	Sordariomycetes	Hypocreales	Incertae_sedis_3	Myrothecium	0	0	0	0	0	0	0	0	0	0	0	0	0	0	0	0	0	0	0	0	0	0	0	0
ASV_174	Fungi	Ascomycota	Eurotiomycetes	Verrucariales	Verrucariaceae	Endocarpon	0	0	0	0	0	0	0	2	0	0	0	0	0	0	0	0	0	0	0	0	0	0	0	0
ASV_175	Fungi	Fungi_unidentified	Fungi_unidentified_1	Fungi_unidentified_1	Fungi_unidentified_1_1	Fungi_unidentified_1_1	0	0	0	0	0	0	0	0	0	0	0	3	0	0	0	0	0	0	0	0	0	0	0	0
ASV_178	Fungi	Ascomycota	Eurotiomycetes	Chaetothyriales	Chaetothyriaceae	Cyphellophora	0	0	0	0	0	0	0	4	0	0	0	0	0	0	0	0	0	0	0	0	0	0	0	0
ASV_180	Fungi	Fungi_unidentified	Fungi_unidentified_1	Fungi_unidentified_1	Fungi_unidentified_1_1	Fungi_unidentified_1_1	0	0	0	0	0	0	0	0	0	0	0	0	0	0	0	0	0	0	0	0	0	0	0	0
ASV_181	Fungi	Ascomycota	Sordariomycetes	Sordariales	Lasiosphaeriaceae	Podospora	0	0	0	0	0	0	15	0	0	0	0	0	0	0	0	0	0	0	0	0	0	0	0	0
ASV_186	Fungi	Fungi_unidentified	Fungi_unidentified_1	Fungi_unidentified_1	Fungi_unidentified_1_1	Fungi_unidentified_1_1	0	1	0	0	0	0	0	0	0	0	0	0	0	0	0	0	0	0	0	0	0	0	0	0
ASV_189	Fungi	Fungi_unidentified	Fungi_unidentified_1	Fungi_unidentified_1	Fungi_unidentified_1_1	Fungi_unidentified_1_1	0	0	0	0	0	0	0	0	0	0	0	0	0	0	0	0	0	0	0	0	0	0	0	0
ASV_190	Fungi	Basidiomycota	Microbotryomycetes	Sporidiobolales	Incertae_sedis_25	Rhodotorula	0	0	0	0	0	0	0	0	0	0	0	0	0	0	0	0	0	0	0	0	0	0	0	0
ASV_191	Fungi	Ascomycota	Sordariomycetes	Hypocreales	Incertae_sedis_3	Acremonium	2	0	0	0	0	0	0	0	0	0	0	0	0	0	0	0	0	0	0	0	0	0	0	0
ASV_192	Fungi	Ascomycota	Eurotiomycetes	Incertae_sedis_18	Monascaceae	Xeromyces	0	0	0	0	0	0	0	0	0	0	0	0	0	0	0	0	0	0	0	3	0	0	0	0
ASV_193	Fungi	Basidiomycota	Agaricomycetes	Agaricales	Agaricales_unidentified	Agaricales_unidentified_1	0	0	0	0	0	0	0	0	0	0	0	0	0	0	0	0	0	0	0	0	0	0	0	0
ASV_195	Fungi	Ascomycota	Eurotiomycetes	Onygenales	Onygenales_unidentified	Onygenales_unidentified_1	0	0	0	0	0	0	0	0	0	0	0	0	0	0	0	0	0	0	13	0	0	0	0	0
ASV_196	Fungi	Ascomycota	Sordariomycetes	Incertae_sedis_7	Incertae_sedis_31	Savoryella	0	0	0	0	0	0	0	0	0	0	0	0	0	0	0	0	0	0	0	2	0	0	0	0
ASV_197	Fungi	Basidiomycota	Agaricomycetes	Sebacinales	Sebacinales_unidentified	Sebacinales_unidentified_1	0	0	0	0	0	0	0	0	0	0	0	0	0	0	0	0	0	0	0	0	0	0	0	0
ASV_198	Fungi	Ascomycota	Sordariomycetes	Incertae_sedis_7	Annulatascaceae	Conlarium	0	0	0	0	0	0	0	0	0	0	0	0	0	0	1	0	0	0	0	0	0	0	0	0
ASV_201	Fungi	Ascomycota	Dothideomycetes	Pleosporales	Pleosporales_unidentified	Pleosporales_unidentified_1	0	0	0	0	0	0	0	0	0	0	0	0	0	0	0	0	0	0	0	0	0	0	0	0
ASV_202	Fungi	Ascomycota	Eurotiomycetes	Chaetothyriales	Herpotrichiellaceae	Cladophialophora	0	0	0	0	4	0	0	0	0	0	0	0	0	0	0	0	0	0	0	0	0	0	0	0
ASV_203	Fungi	Ascomycota	Sordariomycetes	Incertae_sedis_7	Glomerellaceae	Glomerella	0	0	0	0	0	0	0	0	0	0	0	0	0	0	0	3	0	0	0	0	0	0	0	0
ASV_204	Fungi	Ascomycota	Dothideomycetes	Dothideomycetes_unidentified	Dothideomycetes_unidentified_1	Dothideomycetes_unidentified_1	0	0	0	0	0	0	0	0	0	0	0	0	0	0	0	0	0	0	0	0	0	0	0	1
ASV_206	Fungi	Ascomycota	Ascomycota_unidentified	Ascomycota_unidentified_1	Ascomycota_unidentified_1	Ascomycota_unidentified_1_1	0	0	0	0	0	0	0	0	0	0	0	0	0	0	0	0	0	0	0	0	0	0	0	0
ASV_207	Fungi	Basidiomycota	Agaricomycetes	Russulales	Peniophoraceae	Peniophora	0	0	1	0	0	0	0	0	0	0	0	0	0	0	0	0	0	0	0	0	0	0	0	0
ASV_208	Fungi	Basidiomycota	Agaricomycetes	Agaricales	Agaricales_unidentified	Agaricales_unidentified_1	0	0	0	5	0	0	0	0	0	0	0	0	0	0	0	0	0	0	0	0	0	0	0	0
ASV_210	Fungi	Basidiomycota	Tremellomycetes	Cystofilobasidiales	Cystofilobasidiaceae	Udeniomyces	0	0	0	0	0	0	0	0	0	0	0	0	0	0	0	0	0	0	0	0	0	0	0	0
ASV_212	Fungi	Basidiomycota	Agaricomycetes	Thelephorales	Thelephoraceae	Thelephoraceae_unidentified	0	0	0	0	0	0	0	0	0	0	0	0	0	0	0	0	0	0	0	0	0	0	1	0
ASV_213	Fungi	Zygomycota	Incertae_sedis_10	Mortierellales	Mortierellaceae	Mortierella	0	0	0	0	0	0	0	0	0	0	0	0	0	0	0	0	5	0	0	0	0	0	0	0
ASV_215	Fungi	Ascomycota	Eurotiomycetes	Chaetothyriales	Chaetothyriales_unidentified	Chaetothyriales_unidentified_1	0	2	0	0	0	0	0	0	0	0	0	0	0	0	0	0	0	0	0	0	0	0	0	0
ASV_216	Fungi	Ascomycota	Ascomycota_unidentified	Ascomycota_unidentified_1	Ascomycota_unidentified_1	Ascomycota_unidentified_1_1	0	0	0	0	0	0	0	0	0	0	0	0	0	0	0	0	0	0	0	3	0	0	0	0
ASV_217	Fungi	Basidiomycota	Tremellomycetes	Cystofilobasidiales	Cystofilobasidiaceae	Guehomyces	0	0	0	0	0	0	0	0	0	0	0	0	0	0	0	0	0	0	0	0	0	0	0	0
ASV_218	Fungi	Glomeromycota	Glomeromycetes	Glomerales	Glomeraceae	Glomeraceae_unidentified	0	0	0	0	0	0	0	0	0	0	0	0	0	0	0	0	0	0	0	0	0	0	0	0
ASV_219	Fungi	Basidiomycota	Agaricomycetes	Auriculariales	Incertae_sedis_28	Auricularia	0	0	0	0	0	0	0	0	0	0	0	0	0	0	0	0	0	0	0	0	0	0	0	0
ASV_220	Fungi	Fungi_unidentified	Fungi_unidentified_1	Fungi_unidentified_1	Fungi_unidentified_1_1	Fungi_unidentified_1_1	0	0	0	0	0	0	0	1	0	0	0	0	0	0	0	0	0	0	0	0	0	0	0	0
ASV_221	Fungi	Ascomycota	Leotiomycetes	Helotiales	Hyaloscyphaceae	Mycoarthris	0	0	0	0	0	0	0	0	0	0	0	0	0	0	0	0	0	0	0	0	5	0	0	0
ASV_222	Fungi	Ascomycota	Saccharomycetes	Saccharomycetales	Saccharomycetaceae	Naumovozyma	0	0	0	0	0	0	0	0	0	0	0	0	0	0	0	0	0	0	0	0	0	0	0	0
ASV_224	Fungi	Ascomycota	Dothideomycetes	Pleosporales	Pleosporales_unidentified	Pleosporales_unidentified_1	0	0	0	0	0	0	0	0	0	0	0	0	0	0	0	0	0	0	0	0	2	0	0	0
ASV_227	Fungi	Ascomycota	Eurotiomycetes	Eurotiales	Trichocomaceae	Talaromyces	0	0	0	0	0	0	0	0	0	0	0	0	2	0	0	0	0	0	0	0	0	0	0	0
ASV_231	Fungi	Basidiomycota	Microbotryomycetes	Microbotryales	Microbotryaceae	Microbotryum	0	0	0	0	0	0	0	0	0	0	0	0	0	0	0	0	0	0	0	0	0	0	0	0
ASV_234	Fungi	Ascomycota	Eurotiomycetes	Eurotiales	Trichocomaceae	Talaromyces	0	0	0	0	0	0	0	0	0	3	0	0	0	0	0	0	0	0	0	0	0	0	0	0
ASV_235	Fungi	Chytridiomycota	Chytridiomycota_unidentified	Chytridiomycota_unidentified_1	Chytridiomycota_unidentified_1	Chytridiomycota_unidentified_1_1	0	0	0	1	0	0	0	0	0	0	0	0	0	0	0	0	0	0	0	0	0	0	0	0
ASV_237	Fungi	Fungi_unidentified	Fungi_unidentified_1	Fungi_unidentified_1	Fungi_unidentified_1_1	Fungi_unidentified_1_1	0	0	0	0	0	0	0	0	0	0	0	0	0	0	0	0	0	29	0	0	0	0	0	0
ASV_238	Fungi	Basidiomycota	Agaricomycetes	Agaricales	Agaricaceae	Agaricaceae_unidentified	0	0	0	0	0	0	0	2	0	0	0	0	0	0	0	0	0	0	0	0	0	0	0	0
ASV_239	Fungi	Chytridiomycota	Chytridiomycota_unidentified	Chytridiomycota_unidentified_1	Chytridiomycota_unidentified_1	Chytridiomycota_unidentified_1_1	0	0	0	0	0	0	0	0	0	0	0	0	0	0	0	0	0	0	0	0	0	0	0	0
ASV_243	Fungi	Ascomycota	Dothideomycetes	Pleosporales	Incertae_sedis_13	Phoma	0	0	0	0	0	0	0	0	0	0	0	0	0	0	0	0	0	0	0	0	0	0	0	0
ASV_244	Fungi	Basidiomycota	Agaricomycetes	Boletales	Sclerodermataceae	Scleroderma	0	0	0	0	0	0	0	0	0	0	2	0	0	0	0	0	0	0	0	0	0	0	0	0
ASV_246	Fungi	Ascomycota	Eurotiomycetes	Eurotiales	Trichocomaceae	Talaromyces	0	0	0	0	0	0	0	0	0	0	0	0	0	0	0	0	0	0	0	0	0	0	0	0
ASV_247	Fungi	Glomeromycota	Glomeromycetes	Glomeromycetes_unidentified	Glomeromycetes_unidentified_1	Glomeromycetes_unidentified_1	0	0	0	0	0	0	0	0	0	1	0	0	0	0	0	0	0	0	0	0	0	0	0	0
ASV_248	Fungi	Ascomycota	Sordariomycetes	Hypocreales	Hypocreales_unidentified	Hypocreales_unidentified_1	0	0	0	0	0	0	0	0	0	0	0	0	0	0	0	0	0	0	0	0	0	0	0	0
ASV_249	Fungi	Ascomycota	Saccharomycetes	Saccharomycetales	Saccharomycetaceae	Naumovozyma	0	0	0	0	0	0	0	0	0	0	0	0	0	0	0	0	0	0	1	0	0	0	0	0
ASV_250	Fungi	Ascomycota	Sordariomycetes	Sordariomycetes_unidentified	Sordariomycetes_unidentified_1	Sordariomycetes_unidentified_1	0	0	0	0	0	0	0	0	0	0	0	0	0	0	0	0	0	0	0	0	0	0	0	0
ASV_251	Fungi	Basidiomycota	Agaricomycetes	Auriculariales	Incertae_sedis_28	Heterochaete	0	0	0	0	0	0	0	0	0	0	0	0	1	0	0	0	0	0	0	0	0	0	0	0
ASV_253	Fungi	Ascomycota	Sordariomycetes	Sordariales	Lasiosphaeriaceae	Lasiosphaeriaceae_unidentified	0	0	0	0	0	0	0	0	0	0	0	0	0	0	0	0	0	0	0	0	0	0	0	10
ASV_254	Fungi	Ascomycota	Sordariomycetes	Sordariales	Lasiosphaeriaceae	Lasiosphaeria	0	0	0	0	0	0	0	0	0	0	0	0	0	3	0	0	0	0	0	0	0	0	0	0
ASV_256	Fungi	Ascomycota	Leotiomycetes	Helotiales	Incertae_sedis_2	Tetracladium	0	0	0	0	0	0	0	0	0	0	0	0	0	0	0	0	0	0	0	0	0	0	0	0
ASV_259	Fungi	Ascomycota	Sordariomycetes	Sordariales	Lasiosphaeriaceae	Apiosordaria	0	0	0	0	0	0	0	0	0	0	3	0	0	0	0	0	0	0	0	0	0	0	0	0
ASV_260	Fungi	Basidiomycota	Agaricomycetes	Agaricales	Pluteaceae	Volvariella	0	0	1	0	0	0	0	0	0	0	0	0	0	0	0	0	0	0	0	0	0	0	0	0
ASV_262	Fungi	Ascomycota	Ascomycota_unidentified	Ascomycota_unidentified_1	Ascomycota_unidentified_1	Ascomycota_unidentified_1_1	0	0	0	0	0	0	0	0	0	0	0	0	0	0	0	0	0	0	0	0	0	0	0	0
ASV_263	Fungi	Ascomycota	Dothideomycetes	Pleosporales	Leptosphaeriaceae	Coniothyrium	0	0	0	0	0	0	14	0	0	0	0	0	0	0	0	0	0	0	0	0	0	0	0	0
ASV_264	Fungi	Basidiomycota	Agaricomycetes	Agaricales	Lyophyllaceae	Lyophyllum	0	0	0	0	0	0	0	0	0	0	0	0	0	0	0	0	0	0	0	0	0	0	0	0
ASV_265	Fungi	Chytridiomycota	Chytridiomycota_unidentified	Chytridiomycota_unidentified_1	Chytridiomycota_unidentified_1	Chytridiomycota_unidentified_1_1	0	0	0	0	0	0	0	0	0	0	0	0	0	0	0	0	0	0	0	4	0	0	0	0
ASV_268	Fungi	Ascomycota	Dothideomycetes	Capnodiales	Mycosphaerellaceae	Mycosphaerella	0	0	0	0	0	0	0	0	0	0	0	0	0	0	0	0	0	0	0	0	0	0	0	0
ASV_269	Fungi	Basidiomycota	Agaricomycetes	Polyporales	Polyporaceae	Wolfiporia	0	0	0	0	0	0	0	1	0	0	0	0	0	0	0	0	0	0	0	0	0	0	0	0
ASV_272	Fungi	Ascomycota	Ascomycota_unidentified	Ascomycota_unidentified_1	Ascomycota_unidentified_1	Ascomycota_unidentified_1_1	0	0	0	0	0	0	0	0	0	0	0	0	0	0	0	0	0	0	0	0	0	0	0	0
ASV_273	Fungi	Fungi_unidentified	Fungi_unidentified_1	Fungi_unidentified_1	Fungi_unidentified_1_1	Fungi_unidentified_1_1	0	0	0	0	0	0	0	0	0	0	0	0	0	0	0	0	0	0	0	0	0	0	0	0
ASV_278	Fungi	Ascomycota	Sordariomycetes	Sordariales	Lasiosphaeriaceae	Podospora	0	0	0	0	0	0	0	0	0	0	0	0	0	0	0	0	0	0	0	0	2	0	0	0
ASV_281	Fungi	Ascomycota	Ascomycota_unidentified	Ascomycota_unidentified_1	Ascomycota_unidentified_1	Ascomycota_unidentified_1_1	0	0	0	0	0	0	0	0	0	0	0	0	0	0	0	0	0	0	0	0	0	0	0	0
ASV_284	Fungi	Zygomycota	Incertae_sedis_10	Mucorales	Backusellaceae	Backusella	0	0	0	0	0	0	0	0	0	0	0	0	0	0	0	0	0	0	0	0	0	0	0	0
ASV_285	Fungi	Ascomycota	Dothideomycetes	Pleosporales	Pleosporales_unidentified	Pleosporales_unidentified_1	0	0	0	0	0	0	0	1	0	0	0	0	0	0	0	0	0	0	0	0	0	0	0	0
ASV_288	Fungi	Ascomycota	Lecanoromycetes	Pertusariales	Megasporaceae	Aspicilia	0	0	0	1	0	0	0	0	0	0	0	0	0	0	0	0	0	0	0	0	0	0	0	0
ASV_290	Fungi	Basidiomycota	Agaricomycetes	Polyporales	Polyporaceae	Polyporus	0	0	0	0	0	0	0	0	0	0	0	0	0	0	0	0	0	0	0	0	0	0	0	0
ASV_292	Fungi	Zygomycota	Incertae_sedis_10	Endogonales	Endogonales_unidentified	Endogonales_unidentified_1	0	0	0	0	0	0	0	0	0	0	0	0	0	0	0	0	0	0	0	0	0	0	0	0
ASV_295	Fungi	Ascomycota	Pezizomycetes	Pezizales	Pyronemataceae	Pyronemataceae_unidentified	0	0	0	0	0	0	0	0	0	0	2	0	0	0	0	0	0	0	0	0	0	0	0	0
ASV_297	Fungi	Ascomycota	Sordariomycetes	Trichosphaeriales	Incertae_sedis_26	Incertae_sedis_26_unidentified	0	0	0	0	0	0	0	0	0	0	0	0	0	0	0	0	0	0	0	0	0	0	0	0
ASV_299	Fungi	Ascomycota	Sordariomycetes	Sordariales	Sordariales_unidentified	Sordariales_unidentified_1	0	0	0	0	0	0	0	0	0	0	2	0	0	0	0	0	0	0	0	0	0	0	0	0
ASV_300	Fungi	Ascomycota	Sordariomycetes	Sordariales	Sordariales_unidentified	Sordariales_unidentified_1	0	0	4	0	0	0	0	0	0	0	0	0	0	0	0	0	0	0	0	0	0	0	0	0
ASV_301	Fungi	Glomeromycota	Glomeromycetes	Glomerales	Glomeraceae	Rhizophagus	0	0	0	0	0	0	0	0	0	0	0	0	0	0	0	0	0	0	0	0	0	0	0	0
ASV_303	Fungi	Basidiomycota	Agaricomycetes	Auriculariales	Incertae_sedis_28	Auricularia	0	0	0	0	1	0	0	0	0	0	0	0	0	0	0	0	0	0	0	0	0	0	0	0
ASV_304	Fungi	Ascomycota	Ascomycota_unidentified	Ascomycota_unidentified_1	Ascomycota_unidentified_1	Ascomycota_unidentified_1_1	0	0	0	0	0	0	0	0	0	0	0	0	0	0	0	0	0	0	0	0	0	0	0	0
ASV_305	Fungi	Fungi_unidentified	Fungi_unidentified_1	Fungi_unidentified_1	Fungi_unidentified_1_1	Fungi_unidentified_1_1	0	0	0	0	0	0	0	0	14	0	0	0	0	0	0	0	0	0	0	0	0	0	0	0
ASV_307	Fungi	Ascomycota	Sordariomycetes	Hypocreales	Nectriaceae	Gliocephalotrichum	0	0	0	0	0	0	0	0	0	0	0	0	0	0	0	0	0	0	0	0	0	0	0	0
ASV_308	Fungi	Basidiomycota	Agaricomycetes	Polyporales	Polyporaceae	Polyporaceae_unidentified	0	0	0	1	0	0	0	0	0	0	0	0	0	0	0	0	0	0	0	0	0	0	0	0
ASV_312	Fungi	Fungi_unidentified	Fungi_unidentified_1	Fungi_unidentified_1	Fungi_unidentified_1_1	Fungi_unidentified_1_1	0	0	0	0	4	0	0	0	0	0	0	0	0	0	0	0	0	0	0	0	0	0	0	0
ASV_314	Fungi	Fungi_unidentified	Fungi_unidentified_1	Fungi_unidentified_1	Fungi_unidentified_1_1	Fungi_unidentified_1_1	0	0	0	0	0	0	0	0	0	0	5	0	0	0	0	0	0	0	0	0	0	0	0	0
ASV_321	Fungi	Basidiomycota	Agaricomycetes	Boletales	Boletales_unidentified	Boletales_unidentified_1	0	0	0	0	0	0	0	0	0	0	0	0	0	2	0	0	0	0	0	0	0	0	0	0
ASV_322	Fungi	Ascomycota	Sordariomycetes	Xylariales	Xylariales_unidentified	Xylariales_unidentified_1	0	0	0	0	0	0	0	0	0	0	0	0	16	0	0	0	0	0	0	0	0	0	0	0
ASV_328	Fungi	Ascomycota	Incertae_sedis_14	Incertae_sedis_15	Incertae_sedis_16	Scolecobasidium	0	0	0	0	0	0	0	0	0	0	0	0	0	0	0	0	0	0	0	0	7	0	0	0
ASV_329	Fungi	Ascomycota	Sordariomycetes	Sordariales	Chaetomiaceae	Chaetomiaceae_unidentified	0	115	0	0	0	0	0	0	0	0	0	0	0	0	0	0	0	0	0	0	0	0	0	0
ASV_330	Fungi	Basidiomycota	Agaricomycetes	Corticiales	Corticiaceae	Laetisaria	0	0	0	0	0	0	0	0	0	0	0	0	0	0	0	0	0	0	0	0	0	0	0	0
ASV_331	Fungi	Basidiomycota	Agaricomycetes	Agaricales	Entolomataceae	Clitopilus	0	0	2	0	0	0	0	0	0	0	0	0	0	0	0	0	0	0	0	0	0	0	0	0
ASV_333	Fungi	Basidiomycota	Microbotryomycetes	Sporidiobolales	Incertae_sedis_25	Sporobolomyces	0	0	0	0	0	0	0	0	0	0	0	0	0	0	0	0	0	0	0	0	0	0	0	0
ASV_334	Fungi	Ascomycota	Leotiomycetes	Helotiales	Incertae_sedis_2	Tetracladium	0	0	0	0	0	0	0	0	0	0	0	0	0	0	0	0	0	0	0	0	0	0	0	0
ASV_335	Fungi	Ascomycota	Dothideomycetes	Incertae_sedis_8	Myxotrichaceae	Myxotrichaceae_unidentified	0	0	0	0	0	0	0	0	0	0	0	0	0	0	0	0	0	0	0	0	0	0	0	0
ASV_336	Fungi	Chytridiomycota	Chytridiomycota_unidentified	Chytridiomycota_unidentified_1	Chytridiomycota_unidentified_1	Chytridiomycota_unidentified_1_1	0	0	5	0	0	0	0	0	0	0	0	0	0	0	0	0	0	0	0	0	0	0	0	0
ASV_338	Fungi	Ascomycota	Sordariomycetes	Hypocreales	Nectriaceae	Fusarium	0	0	0	0	0	0	0	0	0	0	0	0	0	0	0	0	0	0	0	0	0	1	0	0
ASV_339	Fungi	Basidiomycota	Agaricomycetes	Agaricales	Agaricaceae	Leucoagaricus	0	0	0	0	5	0	0	0	0	0	0	0	0	0	0	0	0	0	0	0	0	0	0	0
ASV_340	Fungi	Ascomycota	Sordariomycetes	Incertae_sedis_7	Incertae_sedis_31	Savoryella	0	0	0	0	0	0	0	0	0	0	0	0	0	0	0	0	0	0	0	0	0	0	0	0
ASV_341	Fungi	Ascomycota	Dothideomycetes	Microthyriales	Microthyriaceae	Tothia	0	0	0	0	0	0	0	0	0	0	0	0	0	0	0	0	0	0	0	0	2	0	0	0
ASV_345	Fungi	Ascomycota	Pezizomycetes	Pezizales	Ascobolaceae	Ascobolus	0	0	0	0	0	0	48	0	0	0	0	0	0	0	0	0	0	0	0	0	0	0	0	0
ASV_347	Fungi	Ascomycota	Leotiomycetes	Helotiales	Dermateaceae	Cryptosporiopsis	0	0	0	0	0	0	0	0	0	0	0	0	0	0	0	0	0	0	0	0	1	0	0	0
ASV_348	Fungi	Ascomycota	Sordariomycetes	Incertae_sedis_7	Magnaporthaceae	Magnaporthe	0	0	0	0	4	0	0	0	0	0	0	0	0	0	0	0	0	0	0	0	0	0	0	0
ASV_350	Fungi	Basidiomycota	Agaricomycetes	Agaricales	Agaricales_unidentified	Agaricales_unidentified_1	0	0	0	0	0	0	23	0	0	0	0	0	0	0	0	0	0	0	0	0	0	0	0	0
ASV_352	Fungi	Ascomycota	Pezizomycetes	Pezizales	Pyronemataceae	Pyronemataceae_unidentified	0	0	0	0	0	0	0	0	3	0	0	0	0	0	0	0	0	0	0	0	0	0	0	0
ASV_354	Fungi	Ascomycota	Dothideomycetes	Incertae_sedis_8	Myxotrichaceae	Myxotrichaceae_unidentified	0	0	1	0	0	0	0	0	0	0	0	0	0	0	0	0	0	0	0	0	0	0	0	0
ASV_356	Fungi	Basidiomycota	Agaricomycetes	Trechisporales	Trechisporales_unidentified	Trechisporales_unidentified_1	0	0	0	0	0	0	0	0	0	0	0	0	0	0	0	0	0	0	0	0	0	0	0	0
ASV_364	Fungi	Ascomycota	Sordariomycetes	Hypocreales	Incertae_sedis_3	Acremonium	0	0	0	0	0	0	0	0	0	0	0	0	0	0	0	0	0	0	0	0	0	0	0	0
ASV_365	Fungi	Fungi_unidentified	Fungi_unidentified_1	Fungi_unidentified_1	Fungi_unidentified_1_1	Fungi_unidentified_1_1	0	0	0	0	0	0	0	0	0	0	0	0	0	0	0	0	0	0	0	0	0	0	0	0
ASV_368	Fungi	Basidiomycota	Agaricomycetes	Polyporales	Meruliaceae	Phlebia	0	0	0	0	0	0	0	0	0	0	0	0	0	0	0	0	0	0	0	0	0	0	0	0
ASV_369	Fungi	Ascomycota	Dothideomycetes	Pleosporales	Pleosporales_unidentified	Pleosporales_unidentified_1	0	0	0	0	0	0	0	0	0	0	0	0	0	0	0	0	0	0	0	0	0	0	0	2
ASV_371	Fungi	Glomeromycota	Glomeromycetes	Glomerales	Glomeraceae	Rhizophagus	0	0	0	0	0	0	0	0	0	0	0	0	0	0	0	0	0	0	0	0	0	0	1	0
ASV_374	Fungi	Chytridiomycota	Chytridiomycetes	Spizellomycetales	Spizellomycetaceae	Spizellomyces	0	0	0	0	0	0	0	0	4	0	0	0	0	0	0	0	0	0	0	0	0	0	0	0
ASV_375	Fungi	Fungi_unidentified	Fungi_unidentified_1	Fungi_unidentified_1	Fungi_unidentified_1_1	Fungi_unidentified_1_1	0	0	0	0	0	0	0	0	1	0	0	0	0	0	0	0	0	0	0	0	0	0	0	0
ASV_377	Fungi	Basidiomycota	Cystobasidiomycetes	Erythrobasidiales	Incertae_sedis_41	Erythrobasidium	0	0	0	0	0	0	0	0	0	0	0	0	0	0	0	0	0	0	0	0	0	0	0	0
ASV_379	Fungi	Ascomycota	Eurotiomycetes	Chaetothyriales	Chaetothyriales_unidentified	Chaetothyriales_unidentified_1	0	0	0	0	0	0	0	0	0	0	0	0	0	0	0	0	0	0	0	0	0	0	0	0
ASV_380	Fungi	Ascomycota	Sordariomycetes	Sordariales	Incertae_sedis_23	Ascotaiwania	0	0	0	0	0	0	0	0	0	0	0	0	0	0	0	0	0	0	0	0	0	0	1	0
ASV_381	Fungi	Ascomycota	Sordariomycetes	Boliniales	Boliniaceae	Boliniaceae_unidentified	0	0	2	0	0	0	0	0	0	0	0	0	0	0	0	0	0	0	0	0	0	0	0	0
ASV_382	Fungi	Basidiomycota	Agaricomycetes	Agaricales	Entolomataceae	Entoloma	0	0	0	0	0	0	0	0	0	0	0	0	0	0	0	0	0	0	0	0	0	0	0	0
ASV_384	Fungi	Chytridiomycota	Chytridiomycetes	Rhizophydiales	Protrudomycetaceae	Protrudomyces	0	0	0	0	0	0	0	0	0	0	0	0	0	0	0	0	0	0	0	0	0	0	0	0
ASV_385	Fungi	Ascomycota	Sordariomycetes	Sordariomycetes_unidentified	Sordariomycetes_unidentified_1	Sordariomycetes_unidentified_1	0	1	0	0	0	0	0	0	0	0	0	0	0	0	0	0	0	0	0	0	0	0	0	0
ASV_386	Fungi	Basidiomycota	Agaricomycetes	Agaricales	Psathyrellaceae	Coprinopsis	0	0	0	0	0	0	59	0	0	0	0	0	0	0	0	0	0	0	0	0	0	0	0	0
ASV_387	Fungi	Ascomycota	Leotiomycetes	Incertae_sedis	Incertae_sedis_1	Meliniomyces	0	0	0	0	0	0	0	0	0	0	0	0	0	0	0	0	0	0	0	0	0	0	0	0
ASV_391	Fungi	Basidiomycota	Agaricomycetes	Cantharellales	Clavulinaceae	Clavulinaceae_unidentified	0	6	0	0	0	0	0	0	0	0	0	0	0	0	0	0	0	0	0	0	0	0	0	0
ASV_392	Fungi	Chytridiomycota	Chytridiomycota_unidentified	Chytridiomycota_unidentified_1	Chytridiomycota_unidentified_1	Chytridiomycota_unidentified_1_1	0	0	0	0	0	0	0	0	0	0	1	0	0	0	0	0	0	0	0	0	0	0	0	0
ASV_395	Fungi	Ascomycota	Ascomycota_unidentified	Ascomycota_unidentified_1	Ascomycota_unidentified_1	Ascomycota_unidentified_1_1	0	0	0	0	0	0	0	0	0	0	2	0	0	0	0	0	0	0	0	0	0	0	0	0
ASV_398	Fungi	Fungi_unidentified	Fungi_unidentified_1	Fungi_unidentified_1	Fungi_unidentified_1_1	Fungi_unidentified_1_1	0	0	0	0	0	0	1	0	0	0	0	0	0	0	0	0	0	0	0	0	0	0	0	0
ASV_400	Fungi	Glomeromycota	Glomeromycetes	Glomerales	Glomeraceae	Funneliformis	0	0	0	0	0	0	0	0	0	0	0	0	0	0	0	0	0	0	0	0	0	0	0	0
ASV_402	Fungi	Basidiomycota	Agaricomycetes	Sebacinales	Sebacinales_unidentified	Sebacinales_unidentified_1	0	0	0	0	0	0	0	0	0	0	0	0	0	0	0	0	0	0	0	35	0	0	0	0
ASV_404	Fungi	Ascomycota	Sordariomycetes	Incertae_sedis_7	Incertae_sedis_31	Eucasphaeria	0	0	0	0	0	0	0	0	0	0	4	0	0	0	0	0	0	0	0	0	0	0	0	0
ASV_405	Fungi	Ascomycota	Dothideomycetes	Pleosporales	Lophiostomataceae	Lophiostoma	0	0	0	0	0	0	0	0	0	0	0	0	0	0	0	0	0	0	0	0	2	0	0	0
ASV_408	Fungi	Chytridiomycota	Chytridiomycetes	Rhizophlyctidales	Rhizophlyctidaceae	Rhizophlyctis	0	0	0	0	0	0	0	0	0	0	0	0	0	0	0	0	0	0	0	0	0	0	0	0
ASV_410	Fungi	Ascomycota	Leotiomycetes	Helotiales	Helotiales_unidentified	Helotiales_unidentified_1	0	0	0	0	0	0	0	0	0	0	0	0	0	0	0	0	0	0	0	0	0	0	0	0
ASV_415	Fungi	Basidiomycota	Agaricomycetes	Agaricomycetes_unidentified	Agaricomycetes_unidentified_1	Agaricomycetes_unidentified_1	0	0	0	0	3	0	0	0	0	0	0	0	0	0	0	0	0	0	0	0	0	0	0	0
ASV_416	Fungi	Fungi_unidentified	Fungi_unidentified_1	Fungi_unidentified_1	Fungi_unidentified_1_1	Fungi_unidentified_1_1	0	0	0	0	0	0	0	0	0	0	0	0	0	0	0	0	0	0	0	13	0	0	0	0
ASV_419	Fungi	Zygomycota	Incertae_sedis_10	Mucorales	Mucoraceae	Mucor	0	0	0	0	0	0	0	0	0	0	0	0	0	0	0	0	0	0	0	0	0	0	0	0
ASV_420	Fungi	Ascomycota	Dothideomycetes	Capnodiales	Incertae_sedis_17	Capnobotryella	0	0	1	0	0	0	0	0	0	0	0	0	0	0	0	0	0	0	0	0	0	0	0	0
ASV_421	Fungi	Ascomycota	Sordariomycetes	Sordariomycetes_unidentified	Sordariomycetes_unidentified_1	Sordariomycetes_unidentified_1	0	0	0	0	0	0	0	0	0	0	23	0	0	0	0	0	0	0	0	0	0	0	0	0
ASV_422	Fungi	Basidiomycota	Microbotryomycetes	Sporidiobolales	Incertae_sedis_25	Sporobolomyces	0	0	2	0	0	0	0	0	0	0	0	0	0	0	0	0	0	0	0	0	0	0	0	0
ASV_426	Fungi	Ascomycota	Dothideomycetes	Microthyriales	Microthyriaceae	Tothia	0	0	0	1	0	0	0	0	0	0	0	0	0	0	0	0	0	0	0	0	0	0	0	0
ASV_427	Fungi	Fungi_unidentified	Fungi_unidentified_1	Fungi_unidentified_1	Fungi_unidentified_1_1	Fungi_unidentified_1_1	0	0	0	0	0	0	0	0	0	0	0	0	0	0	0	0	0	0	0	0	0	0	0	0
ASV_431	Fungi	Fungi_unidentified	Fungi_unidentified_1	Fungi_unidentified_1	Fungi_unidentified_1_1	Fungi_unidentified_1_1	0	0	0	0	0	0	0	0	0	0	0	0	0	0	0	0	0	0	0	0	0	0	0	0
ASV_432	Fungi	Basidiomycota	Microbotryomycetes	Sporidiobolales	Incertae_sedis_25	Rhodotorula	0	0	0	0	0	0	0	0	0	0	1	0	0	0	0	0	0	0	0	0	0	0	0	0
ASV_434	Fungi	Ascomycota	Dothideomycetes	Venturiales	Venturiales_unidentified	Venturiales_unidentified_1	0	0	0	0	0	0	0	0	0	0	0	0	0	0	0	0	0	0	0	0	0	1	0	0
ASV_435	Fungi	Ascomycota	Dothideomycetes	Pleosporales	Sporormiaceae	Westerdykella	0	0	0	0	0	0	0	0	0	0	11	0	0	0	0	0	0	0	0	0	0	0	0	0
ASV_436	Fungi	Fungi_unidentified	Fungi_unidentified_1	Fungi_unidentified_1	Fungi_unidentified_1_1	Fungi_unidentified_1_1	0	0	0	0	0	0	0	0	0	0	0	0	0	0	0	0	3	0	0	0	0	0	0	0
ASV_437	Fungi	Ascomycota	Dothideomycetes	Dothideomycetes_unidentified	Dothideomycetes_unidentified_1	Dothideomycetes_unidentified_1	0	0	0	0	0	0	0	0	0	0	0	0	0	0	0	0	0	0	0	0	0	0	0	0
ASV_442	Fungi	Basidiomycota	Microbotryomycetes	Sporidiobolales	Incertae_sedis_25	Rhodotorula	0	0	0	0	0	0	3	0	0	0	0	0	0	0	0	0	0	0	0	0	0	0	0	0
ASV_443	Fungi	Ascomycota	Dothideomycetes	Pleosporales	Tubeufiaceae	Tubeufiaceae_unidentified	0	0	0	0	0	0	0	0	0	0	0	0	0	0	0	0	0	0	0	0	0	0	0	0
ASV_444	Fungi	Ascomycota	Leotiomycetes	Helotiales	Helotiaceae	Hymenoscyphus	0	0	0	0	0	0	0	0	0	0	0	0	0	0	0	0	0	0	0	0	0	0	0	0
ASV_446	Fungi	Ascomycota	Ascomycota_unidentified	Ascomycota_unidentified_1	Ascomycota_unidentified_1	Ascomycota_unidentified_1_1	0	2	0	0	0	0	0	0	0	0	0	0	0	0	0	0	0	0	0	0	0	0	0	0
ASV_448	Fungi	Chytridiomycota	Neocallimastigomycetes	Neocallimastigales	Neocallimastigaceae	Orpinomyces	0	0	0	0	0	0	0	0	0	0	0	0	0	0	0	0	10	0	0	0	0	0	0	0
ASV_452	Fungi	Basidiomycota	Agaricomycetes	Thelephorales	Thelephoraceae	Thelephoraceae_unidentified	0	2	0	0	0	0	0	0	0	0	0	0	0	0	0	0	0	0	0	0	0	0	0	0
ASV_457	Fungi	Zygomycota	Incertae_sedis_10	Mucorales	Choanephoraceae	Choanephora	0	0	0	0	0	0	0	0	0	0	0	0	0	0	0	0	0	0	0	0	0	0	0	0
ASV_458	Fungi	Ascomycota	Sordariomycetes	Hypocreales	Nectriaceae	Nectria	0	0	0	0	0	0	0	0	0	0	0	0	0	1	0	0	0	0	0	0	0	0	0	0
ASV_459	Fungi	Ascomycota	Sordariomycetes	Sordariales	Sordariaceae	Sordariaceae_unidentified	0	0	0	0	0	0	0	0	0	0	0	0	0	0	8	0	0	0	0	0	0	0	0	0
ASV_460	Fungi	Ascomycota	Eurotiomycetes	Chaetothyriales	Chaetothyriaceae	Cyphellophora	0	0	8	0	0	0	0	0	0	0	0	0	0	0	0	0	0	0	0	0	0	0	0	0
ASV_461	Fungi	Glomeromycota	Glomeromycetes	Glomeromycetes_unidentified	Glomeromycetes_unidentified_1	Glomeromycetes_unidentified_1	0	0	0	0	0	0	0	0	0	0	0	0	0	0	0	0	0	0	0	0	0	0	0	0
ASV_463	Fungi	Basidiomycota	Agaricomycetes	Agaricales	Pluteaceae	Pluteus	0	0	0	0	0	0	0	0	0	0	0	0	0	0	0	0	0	0	0	0	1	0	0	0
ASV_464	Fungi	Ascomycota	Saccharomycetes	Saccharomycetales	Saccharomycetales_unidentified	Saccharomycetales_unidentified_1	0	0	0	0	0	0	0	0	0	0	0	0	0	0	0	0	0	0	0	0	0	0	0	0
ASV_466	Fungi	Glomeromycota	Glomeromycetes	Glomerales	Glomeraceae	Glomeraceae_unidentified	0	0	0	0	0	2	0	0	0	0	0	0	0	0	0	0	0	0	0	0	0	0	0	0
ASV_467	Fungi	Ascomycota	Dothideomycetes	Pleosporales	Pleosporales_unidentified	Pleosporales_unidentified_1	0	0	0	0	0	0	0	0	0	0	0	0	0	0	0	0	0	0	0	0	10	0	0	0
ASV_469	Fungi	Basidiomycota	Microbotryomycetes	Sporidiobolales	Incertae_sedis_25	Rhodotorula	0	0	0	0	0	0	0	0	0	0	0	0	0	0	0	0	0	0	0	0	0	0	0	0
ASV_471	Fungi	Basidiomycota	Agaricomycetes	Trechisporales	Hydnodontaceae	Trechispora	0	0	0	2	0	0	0	0	0	0	0	0	0	0	0	0	0	0	0	0	0	0	0	0
ASV_472	Fungi	Zygomycota	Incertae_sedis_10	Mortierellales	Mortierellaceae	Mortierella	0	0	0	0	0	0	0	0	0	0	0	0	0	0	0	0	0	0	0	0	0	0	0	0
ASV_479	Fungi	Basidiomycota	Agaricomycetes	Sebacinales	Sebacinales_Group_B	Piriformospora	0	0	0	0	0	0	0	0	0	0	0	0	0	7	0	0	0	0	0	0	0	0	0	0
ASV_480	Fungi	Ascomycota	Leotiomycetes	Helotiales	Incertae_sedis_2	Xylogone	0	0	0	0	0	0	0	0	0	0	0	0	0	1	0	0	0	0	0	0	0	0	0	0
ASV_483	Fungi	Ascomycota	Leotiomycetes	Helotiales	Vibrisseaceae	Acephala	0	0	0	0	0	0	0	0	0	0	0	0	0	0	0	0	0	0	0	0	39	0	0	0
ASV_484	Fungi	Chytridiomycota	Chytridiomycetes	Spizellomycetales	Spizellomycetaceae	Spizellomyces	0	0	0	0	0	0	0	0	0	0	0	0	0	0	0	0	0	0	4	0	0	0	0	0
ASV_487	Fungi	Chytridiomycota	Chytridiomycota_unidentified	Chytridiomycota_unidentified_1	Chytridiomycota_unidentified_1	Chytridiomycota_unidentified_1_1	0	0	0	0	0	0	0	0	0	0	0	0	0	0	0	0	0	0	0	0	0	0	0	0
ASV_488	Fungi	Basidiomycota	Agaricomycetes	Agaricomycetes_unidentified	Agaricomycetes_unidentified_1	Agaricomycetes_unidentified_1	0	0	0	0	0	0	0	0	0	0	0	0	0	0	0	0	0	0	0	0	0	0	0	0
ASV_489	Fungi	Basidiomycota	Agaricomycetes	Agaricales	Bolbitiaceae	Conocybe	0	0	0	0	0	0	0	0	0	0	0	0	0	0	0	0	0	2	0	0	0	0	0	0
ASV_491	Fungi	Basidiomycota	Agaricomycetes	Agaricales	Inocybaceae	Inocybe	0	7	0	0	0	0	0	0	0	0	0	0	0	0	0	0	0	0	0	0	0	0	0	0
ASV_492	Fungi	Ascomycota	Dothideomycetes	Pleosporales	Pleosporaceae	Alternaria	0	0	0	0	0	0	0	0	0	0	0	23	0	0	0	0	0	0	0	0	0	0	0	0
ASV_493	Fungi	Ascomycota	Sordariomycetes	Hypocreales	Hypocreales_unidentified	Hypocreales_unidentified_1	0	0	0	0	0	0	0	0	0	0	0	0	0	0	0	0	0	0	0	0	0	0	0	6
ASV_494	Fungi	Fungi_unidentified	Fungi_unidentified_1	Fungi_unidentified_1	Fungi_unidentified_1_1	Fungi_unidentified_1_1	0	0	0	0	0	0	0	0	0	0	0	0	0	0	0	0	0	0	0	0	0	14	0	0
ASV_495	Fungi	Basidiomycota	Agaricomycetes	Cantharellales	Tulasnellaceae	Tulasnellaceae_unidentified	0	0	0	35	0	0	0	0	0	0	0	0	0	0	0	0	0	0	0	0	0	0	0	0
ASV_496	Fungi	Chytridiomycota	Chytridiomycota_unidentified	Chytridiomycota_unidentified_1	Chytridiomycota_unidentified_1	Chytridiomycota_unidentified_1_1	0	0	0	0	0	0	0	0	0	0	0	0	0	0	0	0	0	0	0	0	0	4	0	0
ASV_497	Fungi	Basidiomycota	Agaricomycetes	Agaricales	Agaricaceae	Leucoagaricus	0	0	0	0	0	0	0	0	0	0	0	0	0	0	0	0	0	0	0	21	0	0	0	0
ASV_498	Fungi	Ascomycota	Sordariomycetes	Hypocreales	Nectriaceae	Fusarium	0	0	0	0	0	0	0	0	0	0	0	0	0	0	0	0	0	0	0	0	0	0	0	0
ASV_499	Fungi	Glomeromycota	Glomeromycetes	Glomerales	Glomeraceae	Rhizophagus	0	0	0	0	0	0	0	0	0	0	0	0	0	0	0	0	0	0	0	0	0	0	0	0
ASV_505	Fungi	Ascomycota	Sordariomycetes	Sordariales	Sordariales_unidentified	Sordariales_unidentified_1	0	0	0	0	0	0	0	0	0	0	0	0	0	0	0	0	0	0	0	24	0	0	0	0
ASV_511	Fungi	Ascomycota	Leotiomycetes	Helotiales	Helotiales_unidentified	Helotiales_unidentified_1	0	0	0	0	0	0	0	1	0	0	0	0	0	0	0	0	0	0	0	0	0	0	0	0
ASV_514	Fungi	Ascomycota	Eurotiomycetes	Eurotiales	Trichocomaceae	Talaromyces	0	0	0	0	0	0	0	0	0	0	0	0	0	0	0	0	0	0	0	0	12	0	0	0
ASV_515	Fungi	Fungi_unidentified	Fungi_unidentified_1	Fungi_unidentified_1	Fungi_unidentified_1_1	Fungi_unidentified_1_1	0	0	0	0	0	0	0	0	0	0	0	0	0	0	0	0	0	0	0	0	0	0	0	0
ASV_518	Fungi	Chytridiomycota	Chytridiomycota_unidentified	Chytridiomycota_unidentified_1	Chytridiomycota_unidentified_1	Chytridiomycota_unidentified_1_1	0	0	0	0	0	0	0	0	0	0	0	0	0	0	0	0	0	1	0	0	0	0	0	0
ASV_519	Fungi	Fungi_unidentified	Fungi_unidentified_1	Fungi_unidentified_1	Fungi_unidentified_1_1	Fungi_unidentified_1_1	0	0	0	0	0	0	0	0	0	0	0	0	0	0	0	0	0	0	0	0	0	0	0	0
ASV_520	Fungi	Fungi_unidentified	Fungi_unidentified_1	Fungi_unidentified_1	Fungi_unidentified_1_1	Fungi_unidentified_1_1	0	0	0	0	0	0	0	2	0	0	0	0	0	0	0	0	0	0	0	0	0	0	0	0
ASV_522	Fungi	Ascomycota	Sordariomycetes	Hypocreales	Ophiocordycipitaceae	Ophiocordyceps	0	0	0	0	0	0	0	0	0	0	1	0	0	0	0	0	0	0	0	0	0	0	0	0
ASV_523	Fungi	Fungi_unidentified	Fungi_unidentified_1	Fungi_unidentified_1	Fungi_unidentified_1_1	Fungi_unidentified_1_1	0	0	0	0	0	0	0	1	0	0	0	0	0	0	0	0	0	0	0	0	0	0	0	0
ASV_524	Fungi	Fungi_unidentified	Fungi_unidentified_1	Fungi_unidentified_1	Fungi_unidentified_1_1	Fungi_unidentified_1_1	0	0	0	0	0	0	0	0	0	0	0	0	0	0	0	0	0	0	0	0	0	0	0	0
ASV_525	Fungi	Chytridiomycota	Chytridiomycetes	Spizellomycetales	Spizellomycetaceae	Powellomyces	0	0	0	0	2	0	0	0	0	0	0	0	0	0	0	0	0	0	0	0	0	0	0	0
ASV_530	Fungi	Basidiomycota	Agaricomycetes	Hymenochaetales	Schizoporaceae	Xylodon	0	0	0	0	0	0	0	0	0	0	0	0	0	0	0	0	0	0	0	2	0	0	0	0
ASV_531	Fungi	Ascomycota	Ascomycota_unidentified	Ascomycota_unidentified_1	Ascomycota_unidentified_1	Ascomycota_unidentified_1_1	0	0	0	0	0	0	0	0	0	0	0	0	0	0	0	0	0	0	0	0	0	0	0	0
ASV_533	Fungi	Ascomycota	Dothideomycetes	Pleosporales	Incertae_sedis_13	Leptosphaerulina	0	0	0	0	0	0	0	0	0	0	0	0	0	1	0	0	0	0	0	0	0	0	0	0
ASV_534	Fungi	Fungi_unidentified	Fungi_unidentified_1	Fungi_unidentified_1	Fungi_unidentified_1_1	Fungi_unidentified_1_1	0	0	0	0	0	0	0	0	0	0	0	0	0	0	0	0	0	0	0	0	0	0	0	0
ASV_535	Fungi	Ascomycota	Sordariomycetes	Sordariales	Sordariales_unidentified	Sordariales_unidentified_1	0	0	0	0	0	0	0	0	0	0	0	0	0	0	0	0	0	0	0	1	0	0	0	0
ASV_539	Fungi	Basidiomycota	Agaricomycetes	Boletales	Boletales_unidentified	Boletales_unidentified_1	0	0	0	0	0	0	0	0	0	0	6	0	0	0	0	0	0	0	0	0	0	0	0	0
ASV_540	Fungi	Ascomycota	Dothideomycetes	Pleosporales	Lophiostomataceae	Lophiostoma	0	0	0	0	2	0	0	0	0	0	0	0	0	0	0	0	0	0	0	0	0	0	0	0
ASV_541	Fungi	Ascomycota	Sordariomycetes	Sordariomycetes_unidentified	Sordariomycetes_unidentified_1	Sordariomycetes_unidentified_1	0	0	0	0	0	0	0	0	0	0	0	5	0	0	0	0	0	0	0	0	0	0	0	0
ASV_543	Fungi	Zygomycota	Incertae_sedis_10	Mortierellales	Mortierellaceae	Mortierella	0	0	0	0	0	0	0	0	0	0	0	0	0	0	0	0	0	0	0	0	0	0	0	0
ASV_546	Fungi	Ascomycota	Dothideomycetes	Pleosporales	Sporormiaceae	Westerdykella	0	1	0	0	0	0	0	0	0	0	0	0	0	0	0	0	0	0	0	0	0	0	0	0
ASV_548	Fungi	Chytridiomycota	Chytridiomycetes	Spizellomycetales	Spizellomycetaceae	Spizellomyces	0	0	0	0	0	0	0	0	0	0	0	0	0	0	0	0	0	0	0	0	0	0	0	0
ASV_550	Fungi	Ascomycota	Eurotiomycetes	Eurotiales	Trichocomaceae	Trichocomaceae_unidentified	0	0	0	0	0	0	0	0	0	0	0	0	0	0	0	0	0	0	0	0	0	0	0	0
ASV_552	Fungi	Basidiomycota	Agaricomycetes	Sebacinales	Sebacinales_unidentified	Sebacinales_unidentified_1	0	0	0	0	0	0	0	0	0	0	0	0	0	0	0	0	0	0	0	0	0	0	0	0
ASV_553	Fungi	Fungi_unidentified	Fungi_unidentified_1	Fungi_unidentified_1	Fungi_unidentified_1_1	Fungi_unidentified_1_1	0	0	0	0	0	0	0	0	0	0	0	0	0	0	0	0	0	0	0	0	0	0	0	0
ASV_554	Fungi	Basidiomycota	Exobasidiomycetes	Tilletiales	Tilletiaceae	Tilletia	0	0	0	0	0	0	0	0	0	0	0	0	0	0	0	0	0	0	0	0	0	0	0	0
ASV_555	Fungi	Ascomycota	Sordariomycetes	Sordariomycetes_unidentified	Sordariomycetes_unidentified_1	Sordariomycetes_unidentified_1	0	0	0	0	0	8	0	0	0	0	0	0	0	0	0	0	0	0	0	0	0	0	0	0
ASV_557	Fungi	Ascomycota	Sordariomycetes	Microascales	Halosphaeriaceae	Corollospora	0	0	0	0	0	14	0	0	0	0	0	0	0	0	0	0	0	0	0	0	0	0	0	0
ASV_562	Fungi	Fungi_unidentified	Fungi_unidentified_1	Fungi_unidentified_1	Fungi_unidentified_1_1	Fungi_unidentified_1_1	0	0	0	0	0	0	0	5	0	0	0	0	0	0	0	0	0	0	0	0	0	0	0	0
ASV_563	Fungi	Ascomycota	Dothideomycetes	Dothideomycetes_unidentified	Dothideomycetes_unidentified_1	Dothideomycetes_unidentified_1	0	0	0	0	0	0	0	0	0	1	0	0	0	0	0	0	0	0	0	0	0	0	0	0
ASV_564	Fungi	Fungi_unidentified	Fungi_unidentified_1	Fungi_unidentified_1	Fungi_unidentified_1_1	Fungi_unidentified_1_1	0	0	0	1	0	0	0	0	0	0	0	0	0	0	0	0	0	0	0	0	0	0	0	0
ASV_565	Fungi	Basidiomycota	Agaricomycetes	Sebacinales	Sebacinaceae	Sebacinaceae_unidentified	0	0	0	0	0	0	0	0	0	0	0	0	0	0	0	0	0	0	0	0	0	1	0	0
ASV_566	Fungi	Chytridiomycota	Chytridiomycetes	Rhizophydiales	Alphamycetaceae	Alphamyces	0	0	0	2	0	0	0	0	0	0	0	0	0	0	0	0	0	0	0	0	0	0	0	0
ASV_568	Fungi	Ascomycota	Incertae_sedis_14	Incertae_sedis_15	Incertae_sedis_16	Incertae_sedis_16_unidentified	0	0	0	0	0	0	0	0	0	0	0	0	0	0	1	0	0	0	0	0	0	0	0	0
ASV_571	Fungi	Ascomycota	Sordariomycetes	Hypocreales	Hypocreales_unidentified	Hypocreales_unidentified_1	0	0	0	0	0	0	0	0	0	0	0	0	0	0	0	0	0	0	0	0	0	0	0	0
ASV_574	Fungi	Basidiomycota	Tremellomycetes	Tremellales	Tremellales_unidentified	Tremellales_unidentified_1	0	0	0	0	0	0	0	4	0	0	0	0	0	0	0	0	0	0	0	0	0	0	0	0
ASV_575	Fungi	Zygomycota	Incertae_sedis_10	Mortierellales	Mortierellaceae	Mortierella	0	0	0	0	0	0	0	0	0	0	0	0	0	0	0	0	0	0	0	0	0	0	0	0
ASV_576	Fungi	Ascomycota	Dothideomycetes	Pleosporales	Massarinaceae	Massarina	0	0	0	1	0	0	0	0	0	0	0	0	0	0	0	0	0	0	0	0	0	0	0	0
ASV_577	Fungi	Ascomycota	Sordariomycetes	Sordariales	Incertae_sedis_23	Ascotaiwania	0	0	0	0	0	0	0	0	0	0	0	0	0	0	0	0	0	0	0	0	2	0	0	0
ASV_578	Fungi	Ascomycota	Eurotiomycetes	Onygenales	Onygenaceae	Onygenaceae_unidentified	0	0	0	0	0	0	0	0	0	0	0	0	0	0	0	0	0	0	0	0	0	0	0	0
ASV_581	Fungi	Fungi_unidentified	Fungi_unidentified_1	Fungi_unidentified_1	Fungi_unidentified_1_1	Fungi_unidentified_1_1	0	0	0	0	0	0	0	2	0	0	0	0	0	0	0	0	0	0	0	0	0	0	0	0
ASV_583	Fungi	Fungi_unidentified	Fungi_unidentified_1	Fungi_unidentified_1	Fungi_unidentified_1_1	Fungi_unidentified_1_1	0	0	0	0	0	0	0	0	0	0	0	0	0	0	0	0	0	0	0	0	0	0	0	0
ASV_588	Fungi	Fungi_unidentified	Fungi_unidentified_1	Fungi_unidentified_1	Fungi_unidentified_1_1	Fungi_unidentified_1_1	0	1	0	0	0	0	0	0	0	0	0	0	0	0	0	0	0	0	0	0	0	0	0	0
ASV_596	Fungi	Fungi_unidentified	Fungi_unidentified_1	Fungi_unidentified_1	Fungi_unidentified_1_1	Fungi_unidentified_1_1	0	2	0	0	0	0	0	0	0	0	0	0	0	0	0	0	0	0	0	0	0	0	0	0
ASV_597	Fungi	Ascomycota	Dothideomycetes	Pleosporales	Montagnulaceae	Paraconiothyrium	0	0	0	0	0	0	0	0	0	0	0	0	0	0	0	0	0	0	0	0	7	0	0	0
ASV_598	Fungi	Ascomycota	Leotiomycetes	Incertae_sedis	Incertae_sedis_1	Geniculospora	0	0	0	0	0	0	0	0	0	0	0	0	0	0	0	0	0	0	0	0	0	0	0	0
ASV_601	Fungi	Ascomycota	Incertae_sedis_14	Incertae_sedis_15	Incertae_sedis_16	Megacapitula	0	0	0	0	0	0	0	0	0	0	0	0	0	0	0	0	0	0	0	0	5	0	0	0
ASV_602	Fungi	Ascomycota	Sordariomycetes	Sordariales	Lasiosphaeriaceae	Podospora	0	0	0	0	0	0	0	0	0	0	0	0	0	0	0	28	0	0	0	0	0	0	0	0
ASV_603	Fungi	Basidiomycota	Agaricomycetes	Polyporales	Polyporales_unidentified	Polyporales_unidentified_1	0	0	0	0	0	0	1	0	0	0	0	0	0	0	0	0	0	0	0	0	0	0	0	0
ASV_606	Fungi	Chytridiomycota	Chytridiomycetes	Spizellomycetales	Spizellomycetaceae	Spizellomyces	0	0	1	0	0	0	0	0	0	0	0	0	0	0	0	0	0	0	0	0	0	0	0	0
ASV_608	Fungi	Basidiomycota	Agaricomycetes	Cantharellales	Ceratobasidiaceae	Ceratobasidiaceae_unidentified	0	0	0	0	0	0	0	0	0	0	0	0	0	0	0	0	0	0	0	0	0	0	0	0
ASV_609	Fungi	Glomeromycota	Glomeromycetes	Glomerales	Glomeraceae	Rhizophagus	0	0	0	0	0	0	0	0	0	0	4	0	0	0	0	0	0	0	0	0	0	0	0	0
ASV_611	Fungi	Ascomycota	Lecanoromycetes	Ostropales	Stictidaceae	Cryptodiscus	0	0	0	0	0	0	0	3	0	0	0	0	0	0	0	0	0	0	0	0	0	0	0	0
ASV_613	Fungi	Ascomycota	Sordariomycetes	Hypocreales	Nectriaceae	Fusicolla	0	0	0	0	0	0	0	0	0	0	0	0	0	0	0	0	0	0	0	0	4	0	0	0
ASV_614	Fungi	Ascomycota	Incertae_sedis_14	Incertae_sedis_15	Incertae_sedis_16	Ochroconis	0	0	0	0	0	0	0	0	0	0	0	0	0	0	0	0	2	0	0	0	0	0	0	0
ASV_616	Fungi	Ascomycota	Dothideomycetes	Microthyriales	Microthyriaceae	Tothia	0	0	0	0	0	0	0	0	0	0	0	0	0	0	0	0	0	0	0	0	0	0	0	0
ASV_618	Fungi	Ascomycota	Dothideomycetes	Pleosporales	Pleosporales_unidentified	Pleosporales_unidentified_1	0	0	0	0	0	1	0	0	0	0	0	0	0	0	0	0	0	0	0	0	0	0	0	0
ASV_620	Fungi	Basidiomycota	Agaricomycetes	Agaricales	Agaricaceae	Agaricaceae_unidentified	0	0	0	0	1	0	0	0	0	0	0	0	0	0	0	0	0	0	0	0	0	0	0	0
ASV_621	Fungi	Fungi_unidentified	Fungi_unidentified_1	Fungi_unidentified_1	Fungi_unidentified_1_1	Fungi_unidentified_1_1	0	0	0	0	0	0	0	0	0	0	0	0	0	0	0	0	0	0	0	0	0	0	0	0
ASV_622	Fungi	Zygomycota	Incertae_sedis_10	Basidiobolales	Basidiobolaceae	Basidiobolus	0	0	0	0	0	0	0	0	0	0	0	0	0	0	0	0	0	0	0	0	10	0	0	0
ASV_623	Fungi	Fungi_unidentified	Fungi_unidentified_1	Fungi_unidentified_1	Fungi_unidentified_1_1	Fungi_unidentified_1_1	0	0	0	0	0	0	0	0	0	0	0	0	0	0	0	0	0	0	0	0	0	10	0	0
ASV_624	Fungi	Basidiomycota	Microbotryomycetes	Microbotryales	Microbotryaceae	Microbotryum	0	0	0	0	0	0	0	0	0	0	0	0	0	1	0	0	0	0	0	0	0	0	0	0
ASV_626	Fungi	Ascomycota	Sordariomycetes	Hypocreales	Hypocreales_unidentified	Hypocreales_unidentified_1	0	0	6	0	0	0	0	0	0	0	0	0	0	0	0	0	0	0	0	0	0	0	0	0
ASV_627	Fungi	Ascomycota	Ascomycota_unidentified	Ascomycota_unidentified_1	Ascomycota_unidentified_1	Ascomycota_unidentified_1_1	0	0	0	0	0	0	0	0	0	0	0	0	0	0	0	0	0	0	0	0	0	0	0	0
ASV_628	Fungi	Ascomycota	Sordariomycetes	Sordariales	Sordariales_unidentified	Sordariales_unidentified_1	16	0	0	0	0	0	0	0	0	0	0	0	0	0	0	0	0	0	0	0	0	0	0	0
ASV_629	Fungi	Fungi_unidentified	Fungi_unidentified_1	Fungi_unidentified_1	Fungi_unidentified_1_1	Fungi_unidentified_1_1	0	0	0	0	0	0	0	0	0	0	0	0	0	0	0	0	0	0	0	0	0	0	0	0
ASV_630	Fungi	Ascomycota	Sordariomycetes	Sordariales	Lasiosphaeriaceae	Cladorrhinum	0	0	0	0	0	0	0	0	0	0	0	0	0	0	0	0	0	0	0	0	0	0	0	0
ASV_631	Fungi	Basidiomycota	Agaricomycetes	Cantharellales	Ceratobasidiaceae	Ceratobasidiaceae_unidentified	0	0	0	0	0	0	0	0	0	0	0	0	0	0	0	0	0	0	0	0	0	0	0	0
ASV_633	Fungi	Fungi_unidentified	Fungi_unidentified_1	Fungi_unidentified_1	Fungi_unidentified_1_1	Fungi_unidentified_1_1	0	0	0	0	0	0	0	0	0	0	0	0	0	0	0	0	0	0	0	0	0	0	0	0
ASV_635	Fungi	Ascomycota	Dothideomycetes	Pleosporales	Montagnulaceae	Montagnulaceae_unidentified	0	0	0	0	0	0	0	0	0	0	0	0	0	0	0	0	0	0	0	0	0	0	0	0
ASV_637	Fungi	Chytridiomycota	Chytridiomycota_unidentified	Chytridiomycota_unidentified_1	Chytridiomycota_unidentified_1	Chytridiomycota_unidentified_1_1	0	0	0	0	0	0	0	0	0	0	0	0	0	0	0	0	0	0	0	0	0	0	0	0
ASV_640	Fungi	Basidiomycota	Wallemiomycetes	Geminibasidiales	Geminibasidiaceae	Geminibasidium	0	0	0	0	3	0	0	0	0	0	0	0	0	0	0	0	0	0	0	0	0	0	0	0
ASV_643	Fungi	Basidiomycota	Agaricomycetes	Cantharellales	Ceratobasidiaceae	Ceratobasidiaceae_unidentified	0	0	0	0	0	0	0	0	0	0	0	0	0	0	0	0	0	0	0	0	0	0	0	0
ASV_645	Fungi	Ascomycota	Sordariomycetes	Sordariales	Sordariales_unidentified	Sordariales_unidentified_1	0	0	0	0	0	0	0	0	0	0	0	0	0	0	0	0	0	0	0	0	0	0	0	0
ASV_646	Fungi	Fungi_unidentified	Fungi_unidentified_1	Fungi_unidentified_1	Fungi_unidentified_1_1	Fungi_unidentified_1_1	0	0	0	0	0	0	0	0	0	0	0	0	0	0	0	0	0	0	0	0	0	0	0	0
ASV_648	Fungi	Basidiomycota	Agaricomycetes	Sebacinales	Sebacinales_unidentified	Sebacinales_unidentified_1	0	0	0	0	0	0	0	0	0	0	0	0	2	0	0	0	0	0	0	0	0	0	0	0
ASV_650	Fungi	Ascomycota	Sordariomycetes	Hypocreales	Nectriaceae	Fusarium	0	0	0	0	0	0	0	0	0	0	0	0	0	0	0	0	0	0	0	0	0	0	0	0
ASV_651	Fungi	Basidiomycota	Microbotryomycetes	Leucosporidiales	Leucosporidiaceae	Mastigobasidium	0	0	0	0	0	0	0	0	0	0	0	0	0	0	0	0	0	0	0	0	0	0	0	0
ASV_654	Fungi	Ascomycota	Incertae_sedis_14	Incertae_sedis_15	Incertae_sedis_16	Ochroconis	0	0	0	0	0	0	0	0	0	0	0	3	0	0	0	0	0	0	0	0	0	0	0	0
ASV_655	Fungi	Basidiomycota	Agaricomycetes	Agaricales	Psathyrellaceae	Coprinellus	0	0	0	0	0	0	0	0	0	0	0	0	0	0	0	0	0	0	0	0	0	0	0	0
ASV_656	Fungi	Chytridiomycota	Chytridiomycetes	Spizellomycetales	Spizellomycetaceae	Spizellomyces	0	0	16	0	0	0	0	0	0	0	0	0	0	0	0	0	0	0	0	0	0	0	0	0
ASV_658	Fungi	Basidiomycota	Agaricomycetes	Auriculariales	Incertae_sedis_28	Auricularia	0	0	0	0	0	0	0	0	0	0	0	0	0	0	0	0	0	0	0	0	0	0	0	0
ASV_660	Fungi	Ascomycota	Dothideomycetes	Pleosporales	Venturiaceae_1	Fusicladium	0	0	0	0	0	0	0	0	0	0	0	0	0	0	0	0	0	0	0	0	0	0	3	0
ASV_662	Fungi	Ascomycota	Eurotiomycetes	Chaetothyriales	Chaetothyriaceae	Cyphellophora	0	0	0	0	0	0	0	0	0	0	0	0	0	0	0	0	0	0	0	0	1	0	0	0
ASV_663	Fungi	Zygomycota	Incertae_sedis_10	Mortierellales	Mortierellaceae	Mortierella	0	0	0	0	0	0	0	0	0	0	0	0	0	0	0	0	0	0	0	0	0	0	0	0
ASV_664	Fungi	Ascomycota	Ascomycota_unidentified	Ascomycota_unidentified_1	Ascomycota_unidentified_1	Ascomycota_unidentified_1_1	0	0	0	0	0	0	0	0	0	0	0	0	0	0	0	0	0	0	0	0	0	0	0	2
ASV_666	Fungi	Ascomycota	Pezizomycetes	Pezizales	Pyronemataceae	Pseudaleuria	0	0	0	0	0	0	0	0	0	0	0	0	0	0	0	0	0	0	0	0	0	0	0	0
ASV_667	Fungi	Ascomycota	Sordariomycetes	Xylariales	Xylariales_unidentified	Xylariales_unidentified_1	0	0	0	0	0	0	0	10	0	0	0	0	0	0	0	0	0	0	0	0	0	0	0	0
ASV_668	Fungi	Ascomycota	Dothideomycetes	Capnodiales	Mycosphaerellaceae	Sphaerulina	0	0	0	0	0	0	0	0	0	0	0	0	0	0	0	0	0	0	0	0	0	0	2	0
ASV_669	Fungi	Basidiomycota	Agaricomycetes	Corticiales	Corticiales_unidentified	Corticiales_unidentified_1	0	0	3	0	0	0	0	0	0	0	0	0	0	0	0	0	0	0	0	0	0	0	0	0
ASV_670	Fungi	Fungi_unidentified	Fungi_unidentified_1	Fungi_unidentified_1	Fungi_unidentified_1_1	Fungi_unidentified_1_1	0	0	0	0	0	0	0	0	3	0	0	0	0	0	0	0	0	0	0	0	0	0	0	0
ASV_671	Fungi	Ascomycota	Dothideomycetes	Venturiales	Sympoventuriaceae	Sympoventuriaceae_unidentified	0	0	0	0	0	0	0	0	0	0	0	0	0	0	0	0	0	0	0	1	0	0	0	0
ASV_672	Fungi	Ascomycota	Saccharomycetes	Saccharomycetales	Dipodascaceae	Geotrichum	0	0	0	0	2	0	0	0	0	0	0	0	0	0	0	0	0	0	0	0	0	0	0	0
ASV_673	Fungi	Ascomycota	Sordariomycetes	Microascales	Microascales_unidentified	Microascales_unidentified_1	0	0	0	0	0	0	0	0	0	0	0	0	0	0	0	0	0	2	0	0	0	0	0	0
ASV_674	Fungi	Zygomycota	Incertae_sedis_10	Mucorales	Rhizopodaceae	Rhizopus	0	0	0	0	0	0	0	0	63	0	0	0	0	0	0	0	0	0	0	0	0	0	0	0
ASV_675	Fungi	Basidiomycota	Agaricomycetes	Thelephorales	Thelephoraceae	Tomentellopsis	0	0	0	0	0	0	0	0	18	0	0	0	0	0	0	0	0	0	0	0	0	0	0	0
ASV_677	Fungi	Ascomycota	Leotiomycetes	Helotiales	Helotiales_unidentified	Helotiales_unidentified_1	0	0	0	0	0	0	0	0	0	0	0	0	0	0	0	0	0	0	0	0	6	0	0	0
ASV_679	Fungi	Ascomycota	Sordariomycetes	Sordariales	Chaetomiaceae	Trichocladium	0	0	0	0	0	0	0	0	0	0	0	0	0	0	0	0	0	0	0	0	0	0	0	0
ASV_681	Fungi	Basidiomycota	Ustilaginomycetes	Ustilaginales	Ustilaginaceae	Pseudozyma	0	0	0	0	0	1	0	0	0	0	0	0	0	0	0	0	0	0	0	0	0	0	0	0
ASV_684	Fungi	Basidiomycota	Agaricomycetes	Cantharellales	Incertae_sedis_24	Minimedusa	0	0	0	0	0	0	0	0	0	0	0	11	0	0	0	0	0	0	0	0	0	0	0	0
ASV_686	Fungi	Glomeromycota	Glomeromycetes	Archaeosporales	Archaeosporaceae	Archaeosporaceae_unidentified	0	0	0	0	0	0	0	0	0	0	0	0	0	0	0	0	0	0	0	0	0	0	0	0
ASV_687	Fungi	Ascomycota	Saccharomycetes	Saccharomycetales	Saccharomycetaceae	Zygosaccharomyces	0	0	0	0	0	0	0	0	0	0	0	0	0	0	0	0	0	0	0	0	0	0	0	0
ASV_689	Fungi	Ascomycota	Sordariomycetes	Hypocreales	Clavicipitaceae	Pochonia	0	0	0	0	0	0	16	0	0	0	0	0	0	0	0	0	0	0	0	0	0	0	0	0
ASV_693	Fungi	Basidiomycota	Agaricomycetes	Sebacinales	Sebacinaceae	Sebacinaceae_unidentified	0	0	0	0	0	0	0	0	0	0	0	0	0	0	0	0	0	0	0	0	0	0	0	0
ASV_697	Fungi	Basidiomycota	Agaricomycetes	Agaricales	Bolbitiaceae	Conocybe	0	0	0	0	0	0	0	0	0	0	0	0	0	0	0	0	0	0	0	0	0	0	0	0
ASV_698	Fungi	Basidiomycota	Agaricomycetes	Agaricales	Cortinariaceae	Phaeocollybia	0	0	0	0	0	0	0	0	1	0	0	0	0	0	0	0	0	0	0	0	0	0	0	0
ASV_699	Fungi	Chytridiomycota	Chytridiomycetes	Spizellomycetales	Spizellomycetaceae	Spizellomyces	0	0	0	0	0	0	0	1	0	0	0	0	0	0	0	0	0	0	0	0	0	0	0	0
ASV_700	Fungi	Ascomycota	Sordariomycetes	Sordariales	Sordariales_unidentified	Sordariales_unidentified_1	0	0	0	0	0	0	0	0	0	0	0	0	0	0	0	0	0	0	0	0	0	0	0	0
ASV_705	Fungi	Zygomycota	Incertae_sedis_10	Mucorales	Mucorales_unidentified	Mucorales_unidentified_1	0	0	0	0	0	0	0	0	0	0	0	0	0	0	0	0	0	0	0	0	0	0	0	0
ASV_706	Fungi	Chytridiomycota	Chytridiomycetes	Olpidiales	Olpidiaceae	Olpidium	0	0	0	0	0	0	0	0	0	0	0	0	0	0	0	0	0	0	0	0	4	0	0	0
ASV_707	Fungi	Fungi_unidentified	Fungi_unidentified_1	Fungi_unidentified_1	Fungi_unidentified_1_1	Fungi_unidentified_1_1	0	0	0	0	0	0	0	0	0	0	0	0	0	0	0	0	0	0	0	0	0	0	0	0
ASV_708	Fungi	Fungi_unidentified	Fungi_unidentified_1	Fungi_unidentified_1	Fungi_unidentified_1_1	Fungi_unidentified_1_1	0	0	0	0	0	0	0	0	0	0	0	0	0	0	0	0	0	0	0	0	0	0	0	0
ASV_709	Fungi	Fungi_unidentified	Fungi_unidentified_1	Fungi_unidentified_1	Fungi_unidentified_1_1	Fungi_unidentified_1_1	0	0	0	0	0	0	0	0	0	0	0	0	0	0	0	0	0	0	0	0	0	0	0	0
ASV_711	Fungi	Glomeromycota	Glomeromycetes	Glomerales	Glomeraceae	Glomeraceae_unidentified	0	0	0	0	0	0	0	0	0	0	0	0	0	0	0	2	0	0	0	0	0	0	0	0
ASV_712	Fungi	Fungi_unidentified	Fungi_unidentified_1	Fungi_unidentified_1	Fungi_unidentified_1_1	Fungi_unidentified_1_1	0	0	0	0	0	0	0	0	0	0	0	0	0	0	0	0	0	0	0	0	0	0	0	0
ASV_713	Fungi	Ascomycota	Sordariomycetes	Sordariales	Lasiosphaeriaceae	Podospora	0	0	0	0	0	0	0	0	0	0	0	0	0	0	0	29	0	0	0	0	0	0	0	0
ASV_714	Fungi	Ascomycota	Dothideomycetes	Pleosporales	Pleosporales_unidentified	Pleosporales_unidentified_1	0	0	0	0	0	0	0	0	0	0	0	0	0	0	0	0	0	0	0	0	0	0	0	0
ASV_715	Fungi	Fungi_unidentified	Fungi_unidentified_1	Fungi_unidentified_1	Fungi_unidentified_1_1	Fungi_unidentified_1_1	0	0	0	0	0	0	0	0	0	0	0	0	0	0	0	0	0	0	0	0	0	0	0	0
ASV_716	Fungi	Chytridiomycota	Chytridiomycetes	Spizellomycetales	Spizellomycetaceae	Spizellomyces	0	0	0	0	0	0	0	0	0	0	0	0	0	0	0	0	0	0	0	0	0	0	0	0
ASV_717	Fungi	Fungi_unidentified	Fungi_unidentified_1	Fungi_unidentified_1	Fungi_unidentified_1_1	Fungi_unidentified_1_1	0	0	0	1	0	0	0	0	0	0	0	0	0	0	0	0	0	0	0	0	0	0	0	0
ASV_719	Fungi	Chytridiomycota	Chytridiomycetes	Spizellomycetales	Spizellomycetaceae	Spizellomyces	0	0	0	0	0	0	0	0	0	0	0	0	0	0	0	0	0	0	0	0	0	0	0	0
ASV_721	Fungi	Basidiomycota	Agaricomycetes	Agaricales	Psathyrellaceae	Psathyrella	0	0	0	0	0	0	0	0	0	0	2	0	0	0	0	0	0	0	0	0	0	0	0	0
ASV_722	Fungi	Ascomycota	Ascomycota_unidentified	Ascomycota_unidentified_1	Ascomycota_unidentified_1	Ascomycota_unidentified_1_1	0	0	0	0	0	0	0	0	0	0	0	0	0	0	0	0	0	0	0	0	0	0	0	0
ASV_723	Fungi	Fungi_unidentified	Fungi_unidentified_1	Fungi_unidentified_1	Fungi_unidentified_1_1	Fungi_unidentified_1_1	0	0	0	0	0	0	0	0	0	0	0	0	0	0	0	0	0	0	0	0	0	0	0	0
ASV_724	Fungi	Fungi_unidentified	Fungi_unidentified_1	Fungi_unidentified_1	Fungi_unidentified_1_1	Fungi_unidentified_1_1	0	0	0	0	0	0	0	0	0	0	0	0	0	0	0	0	0	0	0	0	0	0	0	0
ASV_725	Fungi	Basidiomycota	Agaricomycetes	Agaricales	Lyophyllaceae	Lyophyllaceae_unidentified	1	0	0	0	0	0	0	0	0	0	0	0	0	0	0	0	0	0	0	0	0	0	0	0
ASV_726	Fungi	Ascomycota	Incertae_sedis_14	Incertae_sedis_15	Incertae_sedis_16	Incertae_sedis_16_unidentified	0	0	0	0	0	0	0	0	0	0	0	0	0	0	0	0	0	0	0	0	0	2	0	0
ASV_729	Fungi	Zygomycota	Incertae_sedis_10	Mucorales	Choanephoraceae	Blakeslea	0	0	0	8	0	0	0	0	0	0	0	0	0	0	0	0	0	0	0	0	0	0	0	0
ASV_732	Fungi	Zygomycota	Incertae_sedis_10	Mortierellales	Mortierellaceae	Mortierella	0	0	0	0	0	0	0	0	0	0	0	0	0	1	0	0	0	0	0	0	0	0	0	0
ASV_733	Fungi	Ascomycota	Sordariomycetes	Sordariomycetes_unidentified	Sordariomycetes_unidentified_1	Sordariomycetes_unidentified_1	0	0	0	0	0	0	0	0	0	0	13	0	0	0	0	0	0	0	0	0	0	0	0	0
ASV_735	Fungi	Chytridiomycota	Chytridiomycetes	Rhizophydiales	Rhizophydiaceae	Rhizophydium	0	0	0	0	0	0	0	0	0	0	0	0	0	0	0	0	0	0	2	0	0	0	0	0
ASV_738	Fungi	Ascomycota	Sordariomycetes	Hypocreales	Hypocreales_unidentified	Hypocreales_unidentified_1	0	0	0	0	0	0	0	0	0	0	0	0	0	0	0	0	0	0	0	0	0	0	0	0
ASV_739	Fungi	Basidiomycota	Agaricomycetes	Gomphales	Gomphaceae	Ramaria	0	0	0	0	0	0	0	0	0	0	0	0	0	0	0	0	0	0	0	0	0	0	0	0
ASV_742	Fungi	Fungi_unidentified	Fungi_unidentified_1	Fungi_unidentified_1	Fungi_unidentified_1_1	Fungi_unidentified_1_1	0	0	0	0	0	0	0	0	0	0	0	0	0	0	58	0	0	0	0	0	0	0	0	0
ASV_744	Fungi	Ascomycota	Dothideomycetes	Jahnulales	Aliquandostipitaceae	Xylomyces	0	1	0	0	0	0	0	0	0	0	0	0	0	0	0	0	0	0	0	0	0	0	0	0
ASV_745	Fungi	Ascomycota	Saccharomycetes	Saccharomycetales	Saccharomycetaceae	Naumovozyma	0	0	0	0	0	0	0	0	0	0	0	0	0	0	0	0	0	0	0	0	0	0	0	0
ASV_748	Fungi	Ascomycota	Eurotiomycetes	Chaetothyriales	Herpotrichiellaceae	Fonsecaea	0	0	0	0	0	0	0	0	0	0	0	0	0	0	0	0	0	0	0	0	0	2	0	0
ASV_752	Fungi	Basidiomycota	Agaricomycetes	Agaricales	Strophariaceae	Psilocybe	0	0	0	0	0	0	0	0	0	0	0	0	0	0	0	0	0	0	0	0	0	0	0	0
ASV_753	Fungi	Ascomycota	Sordariomycetes	Sordariales	Lasiosphaeriaceae	Cercophora	0	0	0	0	0	0	0	0	0	0	0	0	0	0	0	0	0	0	0	0	0	0	0	0
ASV_754	Fungi	Basidiomycota	Agaricomycetes	Agaricomycetes_unidentified	Agaricomycetes_unidentified_1	Agaricomycetes_unidentified_1	0	0	0	0	0	0	0	0	0	0	0	0	0	0	0	0	0	0	0	0	0	2	0	0
ASV_755	Fungi	Ascomycota	Ascomycota_unidentified	Ascomycota_unidentified_1	Ascomycota_unidentified_1	Ascomycota_unidentified_1_1	0	0	0	0	0	0	0	0	0	0	0	0	0	0	0	0	0	0	0	0	0	0	0	0
ASV_756	Fungi	Ascomycota	Dothideomycetes	Dothideomycetes_unidentified	Dothideomycetes_unidentified_1	Dothideomycetes_unidentified_1	0	0	0	0	72	0	0	0	0	0	0	0	0	0	0	0	0	0	0	0	0	0	0	0
ASV_758	Fungi	Zygomycota	Incertae_sedis_10	Mucorales	Rhizopodaceae	Rhizopus	0	0	0	0	0	0	0	0	0	0	0	0	0	0	0	0	0	0	0	0	0	0	0	0
ASV_759	Fungi	Fungi_unidentified	Fungi_unidentified_1	Fungi_unidentified_1	Fungi_unidentified_1_1	Fungi_unidentified_1_1	0	0	0	0	0	0	0	0	12	0	0	0	0	0	0	0	0	0	0	0	0	0	0	0
ASV_760	Fungi	Ascomycota	Sordariomycetes	Sordariomycetes_unidentified	Sordariomycetes_unidentified_1	Sordariomycetes_unidentified_1	0	0	0	0	0	0	0	0	0	0	0	0	0	0	0	0	0	0	0	0	0	0	0	2
ASV_763	Fungi	Zygomycota	Incertae_sedis_10	Mortierellales	Mortierellaceae	Mortierella	0	0	0	0	0	0	0	0	0	0	0	0	0	0	0	0	0	0	0	0	0	0	0	1
ASV_764	Fungi	Fungi_unidentified	Fungi_unidentified_1	Fungi_unidentified_1	Fungi_unidentified_1_1	Fungi_unidentified_1_1	0	0	0	0	0	0	0	0	0	0	0	0	0	0	2	0	0	0	0	0	0	0	0	0
ASV_766	Fungi	Glomeromycota	Glomeromycetes	Glomerales	Glomeraceae	Rhizophagus	0	0	0	0	0	0	0	0	0	0	0	0	0	0	0	0	0	0	0	0	0	0	0	0
ASV_768	Fungi	Chytridiomycota	Chytridiomycetes	Rhizophlyctidales	Rhizophlyctidaceae	Rhizophlyctis	0	0	0	0	0	0	0	0	0	0	0	0	0	0	0	0	0	0	0	0	0	2	0	0
ASV_771	Fungi	Ascomycota	Saccharomycetes	Saccharomycetales	Incertae_sedis_11	Candida	0	0	0	0	0	0	0	0	0	0	0	0	0	0	0	0	0	0	0	0	0	0	0	0
ASV_772	Fungi	Chytridiomycota	Chytridiomycota_unidentified	Chytridiomycota_unidentified_1	Chytridiomycota_unidentified_1	Chytridiomycota_unidentified_1_1	0	0	0	0	0	0	0	0	0	0	0	0	0	0	0	0	0	0	0	0	0	0	0	0
ASV_774	Fungi	Fungi_unidentified	Fungi_unidentified_1	Fungi_unidentified_1	Fungi_unidentified_1_1	Fungi_unidentified_1_1	0	0	0	0	0	0	0	0	0	0	24	0	0	0	0	0	0	0	0	0	0	0	0	0
ASV_779	Fungi	Ascomycota	Sordariomycetes	Sordariales	Lasiosphaeriaceae	Podospora	0	0	0	0	0	0	0	0	0	0	0	0	0	0	0	0	0	0	0	0	0	0	0	0
ASV_783	Fungi	Ascomycota	Dothideomycetes	Pleosporales	Pleosporales_unidentified	Pleosporales_unidentified_1	0	0	0	0	0	0	0	0	0	0	0	0	0	0	0	0	0	0	0	0	0	0	0	0
ASV_785	Fungi	Ascomycota	Sordariomycetes	Incertae_sedis_7	Annulatascaceae	Conlarium	0	0	0	0	0	423	0	0	0	0	0	0	0	0	0	0	0	0	0	0	0	0	0	0
ASV_787	Fungi	Ascomycota	Orbiliomycetes	Orbiliomycetes_unidentified	Orbiliomycetes_unidentified_1	Orbiliomycetes_unidentified_1	0	0	0	0	0	0	1	0	0	0	0	0	0	0	0	0	0	0	0	0	0	0	0	0
ASV_789	Fungi	Fungi_unidentified	Fungi_unidentified_1	Fungi_unidentified_1	Fungi_unidentified_1_1	Fungi_unidentified_1_1	0	0	0	0	0	0	0	0	0	0	4	0	0	0	0	0	0	0	0	0	0	0	0	0
ASV_790	Fungi	Ascomycota	Dothideomycetes	Microthyriales	Microthyriaceae	Tothia	0	0	2	0	0	0	0	0	0	0	0	0	0	0	0	0	0	0	0	0	0	0	0	0
ASV_791	Fungi	Basidiomycota	Agaricomycetes	Agaricales	Bolbitiaceae	Bolbitius	0	0	0	0	0	0	0	0	0	0	0	0	0	0	0	0	0	0	0	0	0	0	0	0
ASV_792	Fungi	Ascomycota	Saccharomycetes	Saccharomycetales	Trichomonascaceae	Blastobotrys	0	0	0	0	0	0	0	0	0	0	0	0	0	0	2	0	0	0	0	0	0	0	0	0
ASV_793	Fungi	Basidiomycota	Tremellomycetes	Tremellales	Incertae_sedis_12	Derxomyces	0	0	0	0	0	0	0	0	0	0	0	0	0	0	0	0	0	0	0	0	0	0	0	0
ASV_794	Fungi	Chytridiomycota	Chytridiomycetes	Rhizophydiales	Rhizophydiaceae	Rhizophydium	0	0	0	0	0	0	0	0	0	0	0	0	0	0	0	0	0	0	0	0	0	0	0	0
ASV_795	Fungi	Basidiomycota	Agaricomycetes	Cantharellales	Ceratobasidiaceae	Ceratobasidiaceae_unidentified	0	0	0	0	0	0	0	0	0	0	0	1	0	0	0	0	0	0	0	0	0	0	0	0
ASV_798	Fungi	Ascomycota	Orbiliomycetes	Orbiliomycetes_unidentified	Orbiliomycetes_unidentified_1	Orbiliomycetes_unidentified_1	0	0	0	0	0	0	0	0	0	0	0	0	0	0	0	0	0	0	0	0	0	0	0	0
ASV_800	Fungi	Chytridiomycota	Chytridiomycota_unidentified	Chytridiomycota_unidentified_1	Chytridiomycota_unidentified_1	Chytridiomycota_unidentified_1_1	0	0	0	0	0	0	0	0	0	0	0	0	0	0	0	0	0	0	0	0	0	0	0	0
ASV_805	Fungi	Ascomycota	Sordariomycetes	Sordariomycetes_unidentified	Sordariomycetes_unidentified_1	Sordariomycetes_unidentified_1	0	0	0	0	0	0	0	0	0	0	0	0	0	0	0	0	0	1	0	0	0	0	0	0
ASV_806	Fungi	Basidiomycota	Agaricomycetes	Polyporales	Polyporaceae	Wolfiporia	0	0	0	0	0	0	0	0	3	0	0	0	0	0	0	0	0	0	0	0	0	0	0	0
ASV_807	Fungi	Ascomycota	Dothideomycetes	Dothideomycetes_unidentified	Dothideomycetes_unidentified_1	Dothideomycetes_unidentified_1	0	0	0	0	0	0	0	0	0	0	0	0	0	0	0	0	1	0	0	0	0	0	0	0
ASV_809	Fungi	Chytridiomycota	Chytridiomycetes	Spizellomycetales	Spizellomycetaceae	Spizellomyces	27	0	0	0	0	0	0	0	0	0	0	0	0	0	0	0	0	0	0	0	0	0	0	0
ASV_810	Fungi	Ascomycota	Eurotiomycetes	Chaetothyriales	Herpotrichiellaceae	Capronia	0	0	0	0	0	0	0	0	0	0	0	19	0	0	0	0	0	0	0	0	0	0	0	0
ASV_813	Fungi	Ascomycota	Sordariomycetes	Xylariales	Incertae_sedis_9	Microdochium	0	0	0	0	0	0	0	0	0	0	0	0	0	0	0	0	0	0	0	0	4	0	0	0
ASV_814	Fungi	Ascomycota	Sordariomycetes	Hypocreales	Ophiocordycipitaceae	Chaunopycnis	0	0	0	0	0	0	0	0	0	0	0	0	0	0	0	0	0	0	0	0	0	0	0	0
ASV_818	Fungi	Basidiomycota	Agaricomycetes	Sebacinales	Sebacinaceae	Sebacinaceae_unidentified	0	0	0	0	0	0	0	0	0	0	0	0	0	0	0	0	0	0	0	0	2	0	0	0
ASV_819	Fungi	Glomeromycota	Glomeromycetes	Glomerales	Glomeraceae	Glomus	0	0	0	0	0	0	1	0	0	0	0	0	0	0	0	0	0	0	0	0	0	0	0	0
ASV_822	Fungi	Basidiomycota	Agaricomycetes	Agaricales	Agaricales_unidentified	Agaricales_unidentified_1	0	0	0	0	0	0	0	0	0	0	0	0	0	0	0	1	0	0	0	0	0	0	0	0
ASV_826	Fungi	Basidiomycota	Agaricomycetes	Hymenochaetales	Hymenochaetales_unidentified	Hymenochaetales_unidentified_1	0	0	0	0	0	0	0	0	0	0	0	0	0	0	0	0	0	0	0	0	0	0	0	0
ASV_828	Fungi	Ascomycota	Sordariomycetes	Sordariales	Lasiosphaeriaceae	Zopfiella	0	0	0	0	0	0	0	0	0	0	0	0	0	0	0	0	0	0	0	0	0	0	0	0
ASV_829	Fungi	Fungi_unidentified	Fungi_unidentified_1	Fungi_unidentified_1	Fungi_unidentified_1_1	Fungi_unidentified_1_1	0	0	0	0	0	0	0	1	0	0	0	0	0	0	0	0	0	0	0	0	0	0	0	0
ASV_830	Fungi	Ascomycota	Orbiliomycetes	Orbiliales	Orbiliaceae	Dactylellina	0	0	0	0	0	0	0	0	0	0	3	0	0	0	0	0	0	0	0	0	0	0	0	0
ASV_831	Fungi	Ascomycota	Eurotiomycetes	Onygenales	Arthrodermataceae	Arthrodermataceae_unidentified	0	0	0	0	0	0	0	0	0	0	0	1	0	0	0	0	0	0	0	0	0	0	0	0
ASV_832	Fungi	Ascomycota	Leotiomycetes	Helotiales	Helotiaceae	Dimorphospora	0	0	0	0	0	0	0	0	0	0	0	0	0	0	0	0	0	0	0	0	0	0	0	0
ASV_836	Fungi	Chytridiomycota	Chytridiomycota_unidentified	Chytridiomycota_unidentified_1	Chytridiomycota_unidentified_1	Chytridiomycota_unidentified_1_1	0	0	0	0	0	0	0	0	0	0	0	0	0	0	0	0	0	0	0	0	0	0	0	0
ASV_839	Fungi	Basidiomycota	Agaricomycetes	Cantharellales	Ceratobasidiaceae	Ceratobasidium	0	0	1	0	0	0	0	0	0	0	0	0	0	0	0	0	0	0	0	0	0	0	0	0
ASV_841	Fungi	Fungi_unidentified	Fungi_unidentified_1	Fungi_unidentified_1	Fungi_unidentified_1_1	Fungi_unidentified_1_1	0	0	0	0	0	0	0	0	0	0	0	0	0	0	0	0	0	0	0	0	0	0	0	0
ASV_844	Fungi	Ascomycota	Saccharomycetes	Saccharomycetales	Pichiaceae	Pichia	0	0	0	0	0	0	0	0	0	0	0	0	0	0	0	0	0	0	0	0	0	0	0	0
ASV_846	Fungi	Fungi_unidentified	Fungi_unidentified_1	Fungi_unidentified_1	Fungi_unidentified_1_1	Fungi_unidentified_1_1	0	0	0	0	0	0	0	0	0	0	0	0	0	0	0	0	0	0	0	2	0	0	0	0
ASV_848	Fungi	Ascomycota	Sordariomycetes	Hypocreales	Incertae_sedis_3	Myrothecium	0	0	0	0	0	0	0	2	0	0	0	0	0	0	0	0	0	0	0	0	0	0	0	0
ASV_849	Fungi	Ascomycota	Sordariomycetes	Sordariales	Sordariaceae	Neurospora	0	0	0	0	0	0	1	0	0	0	0	0	0	0	0	0	0	0	0	0	0	0	0	0
ASV_850	Fungi	Ascomycota	Sordariomycetes	Sordariales	Chaetomiaceae	Thielavia	0	2	0	0	0	0	0	0	0	0	0	0	0	0	0	0	0	0	0	0	0	0	0	0
ASV_853	Fungi	Fungi_unidentified	Fungi_unidentified_1	Fungi_unidentified_1	Fungi_unidentified_1_1	Fungi_unidentified_1_1	0	0	0	0	0	0	0	1	0	0	0	0	0	0	0	0	0	0	0	0	0	0	0	0
ASV_854	Fungi	Basidiomycota	Agaricomycetes	Agaricomycetes_unidentified	Agaricomycetes_unidentified_1	Agaricomycetes_unidentified_1	0	0	0	1	0	0	0	0	0	0	0	0	0	0	0	0	0	0	0	0	0	0	0	0
ASV_855	Fungi	Fungi_unidentified	Fungi_unidentified_1	Fungi_unidentified_1	Fungi_unidentified_1_1	Fungi_unidentified_1_1	0	0	0	0	0	0	0	0	1	0	0	0	0	0	0	0	0	0	0	0	0	0	0	0
ASV_857	Fungi	Basidiomycota	Agaricostilbomycetes	Agaricostilbales	Agaricostilbaceae	Bensingtonia	0	0	18	0	0	0	0	0	0	0	0	0	0	0	0	0	0	0	0	0	0	0	0	0
ASV_858	Fungi	Ascomycota	Sordariomycetes	Sordariales	Chaetomiaceae	Humicola	0	0	0	0	0	0	0	0	0	0	0	0	0	0	0	0	0	0	0	0	0	0	0	0
ASV_860	Fungi	Ascomycota	Dothideomycetes	Pleosporales	Pleosporales_unidentified	Pleosporales_unidentified_1	0	0	0	0	0	3	0	0	0	0	0	0	0	0	0	0	0	0	0	0	0	0	0	0
ASV_861	Fungi	Ascomycota	Eurotiomycetes	Onygenales	Onygenaceae	Chrysosporium	0	0	0	0	0	1	0	0	0	0	0	0	0	0	0	0	0	0	0	0	0	0	0	0
ASV_862	Fungi	Basidiomycota	Agaricomycetes	Polyporales	Meripilaceae	Physisporinus	0	0	0	0	0	0	0	0	0	0	0	0	0	0	0	0	0	0	0	0	0	0	0	0
ASV_864	Fungi	Ascomycota	Dothideomycetes	Incertae_sedis_8	Pseudeurotiaceae	Pseudeurotium	0	0	0	0	0	0	0	0	0	0	0	0	0	0	0	0	0	0	0	0	0	0	0	0
ASV_866	Fungi	Ascomycota	Dothideomycetes	Pleosporales	Lindgomycetaceae	Lindgomyces	0	0	0	0	0	0	0	0	0	0	0	0	0	0	0	0	1	0	0	0	0	0	0	0
ASV_868	Fungi	Ascomycota	Dothideomycetes	Botryosphaeriales	Botryosphaeriales_unidentified	Botryosphaeriales_unidentified_1	0	0	0	0	0	0	0	0	0	0	0	0	0	0	0	0	0	0	0	0	4	0	0	0
ASV_869	Fungi	Ascomycota	Dothideomycetes	Dothideomycetes_unidentified	Dothideomycetes_unidentified_1	Dothideomycetes_unidentified_1	0	0	22	0	0	0	0	0	0	0	0	0	0	0	0	0	0	0	0	0	0	0	0	0
ASV_870	Fungi	Ascomycota	Dothideomycetes	Pleosporales	Phaeosphaeriaceae	Phaeosphaeriaceae_unidentified	0	0	0	0	18	0	0	0	0	0	0	0	0	0	0	0	0	0	0	0	0	0	0	0
ASV_872	Fungi	Glomeromycota	Glomeromycetes	Archaeosporales	Archaeosporaceae	Archaeosporaceae_unidentified	0	0	0	0	17	0	0	0	0	0	0	0	0	0	0	0	0	0	0	0	0	0	0	0
ASV_873	Fungi	Basidiomycota	Agaricomycetes	Auriculariales	Incertae_sedis_28	Exidia	0	0	2	0	0	0	0	0	0	0	0	0	0	0	0	0	0	0	0	0	0	0	0	0
ASV_875	Fungi	Basidiomycota	Agaricomycetes	Agaricales	Bolbitiaceae	Conocybe	0	0	0	0	0	0	0	0	0	0	5	0	0	0	0	0	0	0	0	0	0	0	0	0
ASV_876	Fungi	Ascomycota	Sordariomycetes	Sordariales	Incertae_sedis_23	Diplogelasinospora	0	10	0	0	0	0	0	0	0	0	0	0	0	0	0	0	0	0	0	0	0	0	0	0
ASV_877	Fungi	Ascomycota	Pezizomycetes	Pezizales	Pyronemataceae	Cheilymenia	0	0	0	0	0	0	0	0	0	0	0	0	0	0	0	0	1	0	0	0	0	0	0	0
ASV_878	Fungi	Ascomycota	Ascomycota_unidentified	Ascomycota_unidentified_1	Ascomycota_unidentified_1	Ascomycota_unidentified_1_1	0	0	0	0	0	0	0	0	0	0	0	0	0	0	0	0	0	0	0	0	0	0	1	0
ASV_879	Fungi	Ascomycota	Sordariomycetes	Sordariales	Lasiosphaeriaceae	Zopfiella	0	0	1167	0	0	0	0	0	0	0	0	0	0	0	0	0	0	0	0	0	0	0	0	0
ASV_880	Fungi	Ascomycota	Eurotiomycetes	Onygenales	Onygenaceae	Onygenaceae_unidentified	0	0	0	0	0	0	0	0	0	0	0	0	0	0	0	0	0	0	0	0	0	0	1	0
ASV_881	Fungi	Ascomycota	Dothideomycetes	Venturiales	Sympoventuriaceae	Sympoventuriaceae_unidentified	0	0	0	0	0	0	0	0	0	0	0	0	0	0	0	0	0	0	0	0	0	0	0	0
ASV_882	Fungi	Basidiomycota	Agaricomycetes	Thelephorales	Thelephoraceae	Thelephoraceae_unidentified	0	0	0	0	0	0	0	0	0	0	0	0	0	0	0	0	0	0	0	0	0	0	0	0
ASV_883	Fungi	Ascomycota	Sordariomycetes	Sordariomycetes_unidentified	Sordariomycetes_unidentified_1	Sordariomycetes_unidentified_1	0	0	0	0	0	0	0	0	0	0	0	0	0	0	0	0	0	0	0	0	0	0	0	0
ASV_885	Fungi	Ascomycota	Orbiliomycetes	Orbiliales	Orbiliaceae	Dactylella	0	0	0	0	0	0	0	0	0	0	0	0	0	0	0	0	0	0	1	0	0	0	0	0
ASV_886	Fungi	Ascomycota	Ascomycota_unidentified	Ascomycota_unidentified_1	Ascomycota_unidentified_1	Ascomycota_unidentified_1_1	0	0	0	0	0	0	0	0	0	0	0	0	0	0	0	0	0	0	1	0	0	0	0	0
ASV_887	Fungi	Fungi_unidentified	Fungi_unidentified_1	Fungi_unidentified_1	Fungi_unidentified_1_1	Fungi_unidentified_1_1	0	0	0	0	0	0	0	0	0	0	0	0	0	0	0	0	0	0	0	0	0	0	0	0
ASV_888	Fungi	Ascomycota	Dothideomycetes	Pleosporales	Cucurbitariaceae	Pyrenochaetopsis	0	0	0	0	0	0	0	6	0	0	0	0	0	0	0	0	0	0	0	0	0	0	0	0
ASV_889	Fungi	Basidiomycota	Agaricomycetes	Cantharellales	Ceratobasidiaceae	Thanatephorus	0	0	0	0	0	0	0	0	0	0	0	0	0	0	0	0	0	0	0	0	0	0	0	0
ASV_890	Fungi	Ascomycota	Leotiomycetes	Geoglossales	Geoglossaceae	Trichoglossum	0	0	0	0	0	0	0	0	0	0	0	0	0	0	0	0	0	0	0	0	0	0	0	0
ASV_891	Fungi	Ascomycota	Ascomycota_unidentified	Ascomycota_unidentified_1	Ascomycota_unidentified_1	Ascomycota_unidentified_1_1	0	0	0	0	0	0	0	0	0	0	0	0	0	0	0	0	0	0	0	0	0	0	0	0
ASV_893	Fungi	Basidiomycota	Agaricomycetes	Russulales	Peniophoraceae	Peniophoraceae_unidentified	0	0	0	0	0	0	1	0	0	0	0	0	0	0	0	0	0	0	0	0	0	0	0	0
ASV_894	Fungi	Ascomycota	Sordariomycetes	Hypocreales	Bionectriaceae	Hydropisphaera	0	0	0	0	0	0	0	0	0	0	0	0	0	0	0	0	0	0	0	0	0	0	0	0
ASV_895	Fungi	Ascomycota	Sordariomycetes	Sordariales	Lasiosphaeriaceae	Zopfiella	0	0	0	29	0	0	0	0	0	0	0	0	0	0	0	0	0	0	0	0	0	0	0	0
ASV_897	Fungi	Ascomycota	Ascomycota_unidentified	Ascomycota_unidentified_1	Ascomycota_unidentified_1	Ascomycota_unidentified_1_1	0	0	0	0	1	0	0	0	0	0	0	0	0	0	0	0	0	0	0	0	0	0	0	0
ASV_898	Fungi	Ascomycota	Sordariomycetes	Sordariales	Lasiosphaeriaceae	Lasiosphaeriaceae_unidentified	0	0	0	0	0	0	0	0	0	0	0	0	0	0	0	0	0	0	0	0	0	0	0	0
ASV_900	Fungi	Fungi_unidentified	Fungi_unidentified_1	Fungi_unidentified_1	Fungi_unidentified_1_1	Fungi_unidentified_1_1	0	0	0	0	0	0	0	4	0	0	0	0	0	0	0	0	0	0	0	0	0	0	0	0
ASV_902	Fungi	Basidiomycota	Agaricomycetes	Agaricales	Hydnangiaceae	Hydnangiaceae_unidentified	0	0	0	0	0	0	0	0	0	0	0	0	0	0	0	0	0	0	0	0	0	0	0	0
ASV_903	Fungi	Basidiomycota	Pucciniomycetes	Platygloeales	Eocronartiaceae	Eocronartium	0	0	0	0	0	0	0	0	0	0	0	0	0	0	0	0	0	0	0	0	0	0	0	0
ASV_907	Fungi	Glomeromycota	Glomeromycetes	Glomerales	Claroideoglomeraceae	Claroideoglomus	0	0	0	0	0	0	0	0	0	0	0	0	0	0	0	0	0	0	0	0	0	0	0	0
ASV_909	Fungi	Ascomycota	Ascomycota_unidentified	Ascomycota_unidentified_1	Ascomycota_unidentified_1	Ascomycota_unidentified_1_1	0	0	0	0	0	0	0	0	0	0	0	0	0	0	0	0	0	14	0	0	0	0	0	0
ASV_910	Fungi	Zygomycota	Incertae_sedis_10	Mortierellales	Mortierellaceae	Mortierella	0	0	0	0	0	0	0	0	0	0	0	0	0	0	0	0	0	0	0	0	0	0	0	0
ASV_911	Fungi	Basidiomycota	Agaricomycetes	Geastrales	Geastraceae	Geastraceae_unidentified	0	0	0	0	0	0	0	0	0	0	0	0	0	0	0	0	0	0	0	0	0	0	0	0
ASV_914	Fungi	Basidiomycota	Agaricomycetes	Phallales	Phallaceae	Phallus	0	0	0	0	0	0	0	0	0	0	0	1	0	0	0	0	0	0	0	0	0	0	0	0
ASV_915	Fungi	Ascomycota	Dothideomycetes	Capnodiales	Davidiellaceae	Davidiella	0	0	0	0	0	0	0	0	0	0	0	0	0	0	0	0	0	0	0	0	0	0	0	0
ASV_916	Fungi	Ascomycota	Sordariomycetes	Sordariomycetes_unidentified	Sordariomycetes_unidentified_1	Sordariomycetes_unidentified_1	0	0	0	0	0	0	0	0	1	0	0	0	0	0	0	0	0	0	0	0	0	0	0	0
ASV_918	Fungi	Ascomycota	Pezizomycetes	Pezizales	Pyronemataceae	Pyronemataceae_unidentified	0	0	0	10	0	0	0	0	0	0	0	0	0	0	0	0	0	0	0	0	0	0	0	0
ASV_919	Fungi	Fungi_unidentified	Fungi_unidentified_1	Fungi_unidentified_1	Fungi_unidentified_1_1	Fungi_unidentified_1_1	0	0	0	0	0	0	0	0	0	0	0	0	0	0	0	0	0	0	0	0	0	0	0	0
ASV_921	Fungi	Ascomycota	Sordariomycetes	Incertae_sedis_7	Glomerellaceae	Glomerellaceae_unidentified	0	0	0	0	0	0	0	0	0	0	0	0	0	0	0	0	0	0	0	0	0	0	0	0
ASV_922	Fungi	Ascomycota	Sordariomycetes	Sordariales	Chaetomiaceae	Chaetomium	0	0	0	0	0	0	0	0	0	0	0	0	0	0	0	0	0	0	0	0	0	0	0	0
ASV_924	Fungi	Ascomycota	Sordariomycetes	Trichosphaeriales	Incertae_sedis_26	Incertae_sedis_26_unidentified	0	0	0	0	0	0	0	0	0	0	0	0	0	0	0	0	0	0	0	0	0	0	0	0
ASV_927	Fungi	Glomeromycota	Glomeromycetes	Glomeromycetes_unidentified	Glomeromycetes_unidentified_1	Glomeromycetes_unidentified_1	0	0	0	0	0	0	0	0	4	0	0	0	0	0	0	0	0	0	0	0	0	0	0	0
ASV_928	Fungi	Ascomycota	Saccharomycetes	Saccharomycetales	Pichiaceae	Pichia	0	0	0	0	0	0	0	0	2	0	0	0	0	0	0	0	0	0	0	0	0	0	0	0
ASV_929	Fungi	Ascomycota	Leotiomycetes	Helotiales	Helotiales_unidentified	Helotiales_unidentified_1	0	0	0	0	0	0	0	0	0	0	0	0	0	0	0	0	0	0	0	0	0	0	0	0
ASV_931	Fungi	Ascomycota	Dothideomycetes	Pleosporales	Sporormiaceae	Sporormiaceae_unidentified	0	0	0	0	0	0	0	0	0	0	0	0	1	0	0	0	0	0	0	0	0	0	0	0
ASV_932	Fungi	Chytridiomycota	Chytridiomycetes	Rhizophlyctidales	Rhizophlyctidaceae	Rhizophlyctis	0	0	16	0	0	0	0	0	0	0	0	0	0	0	0	0	0	0	0	0	0	0	0	0
ASV_934	Fungi	Ascomycota	Sordariomycetes	Sordariales	Lasiosphaeriaceae	Podospora	0	0	0	0	0	0	0	0	0	0	0	0	0	0	0	0	0	0	0	0	0	0	0	0
ASV_935	Fungi	Ascomycota	Sordariomycetes	Sordariales	Sordariales_unidentified	Sordariales_unidentified_1	0	0	0	0	0	0	0	0	0	0	0	0	0	0	0	0	0	23	0	0	0	0	0	0
ASV_940	Fungi	Ascomycota	Dothideomycetes	Pleosporales	Pleosporales_unidentified	Pleosporales_unidentified_1	0	0	12	0	0	0	0	0	0	0	0	0	0	0	0	0	0	0	0	0	0	0	0	0
ASV_941	Fungi	Ascomycota	Eurotiomycetes	Chaetothyriales	Incertae_sedis_42	Strelitziana	0	0	0	0	0	0	0	0	0	0	0	0	0	0	0	0	0	0	0	0	0	0	0	0
ASV_943	Fungi	Ascomycota	Dothideomycetes	Pleosporales	Leptosphaeriaceae	Coniothyrium	0	0	0	0	0	0	0	0	0	0	0	0	0	0	0	0	0	0	0	0	12	0	0	0
ASV_945	Fungi	Ascomycota	Dothideomycetes	Pleosporales	Leptosphaeriaceae	Leptosphaeria	0	0	0	0	0	0	0	0	0	0	0	5	0	0	0	0	0	0	0	0	0	0	0	0
ASV_947	Fungi	Ascomycota	Sordariomycetes	Chaetosphaeriales	Chaetosphaeriaceae	Chloridium	0	0	0	0	0	0	0	0	0	0	0	0	0	1	0	0	0	0	0	0	0	0	0	0
ASV_949	Fungi	Ascomycota	Sordariomycetes	Xylariales	Diatrypaceae	Eutypa	0	0	0	0	0	0	0	0	0	0	0	0	0	0	0	0	0	0	0	0	1	0	0	0
ASV_950	Fungi	Ascomycota	Sordariomycetes	Sordariales	Incertae_sedis_23	Madurella	0	0	0	0	0	0	0	0	0	0	0	0	0	0	0	0	0	0	0	0	0	0	0	0
ASV_951	Fungi	Zygomycota	Incertae_sedis_10	Mortierellales	Mortierellaceae	Mortierella	0	0	0	0	0	0	0	0	0	0	0	0	0	0	0	0	25	0	0	0	0	0	0	0
ASV_952	Fungi	Ascomycota	Eurotiomycetes	Eurotiales	Trichocomaceae	Talaromyces	0	0	0	0	0	0	0	0	0	0	0	0	0	0	0	0	0	0	0	0	0	0	0	0
ASV_953	Fungi	Basidiomycota	Microbotryomycetes	Sporidiobolales	Incertae_sedis_25	Rhodotorula	0	0	0	0	0	0	0	0	0	0	0	0	0	0	0	0	0	0	0	0	0	0	0	0
ASV_954	Fungi	Ascomycota	Eurotiomycetes	Eurotiomycetes_unidentified	Eurotiomycetes_unidentified_1	Eurotiomycetes_unidentified_1	0	0	0	0	0	0	0	0	0	0	0	0	0	0	0	0	0	0	0	0	0	0	0	0
ASV_955	Fungi	Ascomycota	Dothideomycetes	Pleosporales	Cucurbitariaceae	Pyrenochaetopsis	0	0	0	3	0	0	0	0	0	0	0	0	0	0	0	0	0	0	0	0	0	0	0	0
ASV_956	Fungi	Chytridiomycota	Chytridiomycota_unidentified	Chytridiomycota_unidentified_1	Chytridiomycota_unidentified_1	Chytridiomycota_unidentified_1_1	0	0	0	0	0	0	0	0	0	0	0	0	0	0	0	0	0	0	0	4	0	0	0	0
ASV_959	Fungi	Ascomycota	Sordariomycetes	Hypocreales	Incertae_sedis_3	Acremonium	0	0	0	0	0	0	0	0	0	0	0	0	0	0	0	0	0	0	0	0	0	0	0	0
ASV_960	Fungi	Fungi_unidentified	Fungi_unidentified_1	Fungi_unidentified_1	Fungi_unidentified_1_1	Fungi_unidentified_1_1	0	0	0	0	0	0	0	0	0	0	0	0	0	0	0	0	0	0	0	0	0	0	0	0
ASV_961	Fungi	Ascomycota	Incertae_sedis_14	Incertae_sedis_15	Incertae_sedis_16	Retroconis	0	0	0	0	0	2	0	0	0	0	0	0	0	0	0	0	0	0	0	0	0	0	0	0
ASV_962	Fungi	Fungi_unidentified	Fungi_unidentified_1	Fungi_unidentified_1	Fungi_unidentified_1_1	Fungi_unidentified_1_1	0	0	0	0	0	0	0	0	0	0	0	0	0	0	0	0	0	0	0	0	1	0	0	0
ASV_964	Fungi	Basidiomycota	Agaricomycetes	Agaricales	Entolomataceae	Entoloma	0	0	0	0	0	0	0	0	0	0	0	0	0	0	0	0	0	0	0	0	0	0	0	0
ASV_965	Fungi	Ascomycota	Ascomycota_unidentified	Ascomycota_unidentified_1	Ascomycota_unidentified_1	Ascomycota_unidentified_1_1	0	0	0	0	0	0	0	0	0	0	0	0	0	0	0	0	0	0	0	0	0	0	0	0
ASV_966	Fungi	Chytridiomycota	Chytridiomycetes	Spizellomycetales	Spizellomycetaceae	Powellomyces	0	0	0	0	0	0	0	0	0	0	0	0	0	0	0	0	0	0	0	0	15	0	0	0
ASV_967	Fungi	Ascomycota	Dothideomycetes	Microthyriales	Microthyriaceae	Tothia	0	0	0	0	0	0	0	0	0	0	0	0	0	0	0	0	0	0	0	0	0	0	0	0
ASV_968	Fungi	Ascomycota	Dothideomycetes	Pleosporales	Pleosporales_unidentified	Pleosporales_unidentified_1	0	0	0	0	0	0	0	0	0	0	0	0	0	0	0	0	0	0	0	0	0	0	0	0
ASV_969	Fungi	Ascomycota	Sordariomycetes	Hypocreales	Clavicipitaceae	Metarhizium	0	0	2	0	0	0	0	0	0	0	0	0	0	0	0	0	0	0	0	0	0	0	0	0
ASV_970	Fungi	Basidiomycota	Agaricomycetes	Polyporales	Xenasmataceae	Xenasma	0	0	4	0	0	0	0	0	0	0	0	0	0	0	0	0	0	0	0	0	0	0	0	0
ASV_971	Fungi	Ascomycota	Lecanoromycetes	Peltigerales	Pannariaceae	Pannaria	0	0	0	9	0	0	0	0	0	0	0	0	0	0	0	0	0	0	0	0	0	0	0	0
ASV_972	Fungi	Chytridiomycota	Chytridiomycetes	Spizellomycetales	Spizellomycetaceae	Spizellomyces	0	0	0	0	0	0	0	0	0	0	0	0	0	0	0	0	0	0	0	0	0	0	0	0
ASV_974	Fungi	Ascomycota	Dothideomycetes	Pleosporales	Pleosporales_unidentified	Pleosporales_unidentified_1	0	0	1	0	0	0	0	0	0	0	0	0	0	0	0	0	0	0	0	0	0	0	0	0
ASV_975	Fungi	Ascomycota	Dothideomycetes	Pleosporales	Massarinaceae	Massarinaceae_unidentified	0	0	12	0	0	0	0	0	0	0	0	0	0	0	0	0	0	0	0	0	0	0	0	0
ASV_978	Fungi	Chytridiomycota	Chytridiomycetes	Spizellomycetales	Spizellomycetaceae	Powellomyces	0	0	0	0	0	0	0	7	0	0	0	0	0	0	0	0	0	0	0	0	0	0	0	0
ASV_982	Fungi	Basidiomycota	Agaricomycetes	Agaricales	Amanitaceae	Amanita	0	0	0	0	0	0	0	0	0	0	0	0	0	0	0	0	0	0	0	0	0	0	0	0
ASV_984	Fungi	Ascomycota	Sordariomycetes	Hypocreales	Incertae_sedis_3	Acremonium	0	0	0	0	0	0	0	0	0	0	0	0	0	0	0	0	0	0	0	0	0	0	0	0
ASV_986	Fungi	Ascomycota	Dothideomycetes	Incertae_sedis_8	Pseudeurotiaceae	Pseudogymnoascus	0	0	0	0	0	0	0	0	0	2	0	0	0	0	0	0	0	0	0	0	0	0	0	0
ASV_989	Fungi	Zygomycota	Incertae_sedis_10	Mortierellales	Mortierellaceae	Mortierella	0	0	0	0	0	0	0	0	0	0	0	0	0	0	0	0	0	0	0	0	0	0	0	0
ASV_990	Fungi	Ascomycota	Leotiomycetes	Helotiales	Helotiaceae	Heyderia	0	0	0	0	0	0	0	0	0	0	0	0	0	0	0	0	0	0	0	0	0	0	0	0
ASV_992	Fungi	Basidiomycota	Agaricomycetes	Thelephorales	Thelephoraceae	Thelephoraceae_unidentified	0	0	0	0	0	0	0	0	0	0	0	3	0	0	0	0	0	0	0	0	0	0	0	0
ASV_993	Fungi	Ascomycota	Sordariomycetes	Hypocreales	Hypocreaceae	Trichoderma	0	0	0	0	0	0	0	0	0	0	0	0	0	0	0	0	0	0	0	0	0	0	0	0
ASV_996	Fungi	Fungi_unidentified	Fungi_unidentified_1	Fungi_unidentified_1	Fungi_unidentified_1_1	Fungi_unidentified_1_1	0	0	0	0	0	0	0	0	0	0	0	0	0	0	0	0	10	0	0	0	0	0	0	0
ASV_1000	Fungi	Fungi_unidentified	Fungi_unidentified_1	Fungi_unidentified_1	Fungi_unidentified_1_1	Fungi_unidentified_1_1	0	0	0	0	0	0	0	0	0	0	0	0	0	0	0	0	0	0	0	0	0	0	0	0
ASV_1002	Fungi	Ascomycota	Dothideomycetes	Pleosporales	Pleosporales_unidentified	Pleosporales_unidentified_1	0	0	0	5	0	0	0	0	0	0	0	0	0	0	0	0	0	0	0	0	0	0	0	0
ASV_1004	Fungi	Chytridiomycota	Chytridiomycetes	Spizellomycetales	Spizellomycetaceae	Spizellomyces	0	0	0	0	0	0	0	0	0	0	0	0	0	0	0	0	0	0	0	0	0	0	0	0
ASV_1009	Fungi	Basidiomycota	Pucciniomycetes	Platygloeales	Eocronartiaceae	Eocronartium	0	0	0	0	0	0	0	0	0	0	0	0	0	0	0	0	0	0	0	0	0	0	0	0
ASV_1010	Fungi	Basidiomycota	Agaricomycetes	Agaricales	Pluteaceae	Pluteus	0	0	0	0	0	0	0	0	0	0	2	0	0	0	0	0	0	0	0	0	0	0	0	0
ASV_1013	Fungi	Ascomycota	Sordariomycetes	Microascales	Microascaceae	Pseudallescheria	1	0	0	0	0	0	0	0	0	0	0	0	0	0	0	0	0	0	0	0	0	0	0	0
ASV_1016	Fungi	Ascomycota	Dothideomycetes	Venturiales	Venturiaceae	Venturiaceae_unidentified	0	0	0	0	0	0	0	3	0	0	0	0	0	0	0	0	0	0	0	0	0	0	0	0
ASV_1017	Fungi	Ascomycota	Sordariomycetes	Sordariales	Lasiosphaeriaceae	Podospora	0	0	0	0	0	0	0	0	0	0	0	0	0	0	0	0	0	0	0	0	0	0	0	0
ASV_1020	Fungi	Zygomycota	Incertae_sedis_10	Mortierellales	Mortierellaceae	Mortierella	0	1	0	0	0	0	0	0	0	0	0	0	0	0	0	0	0	0	0	0	0	0	0	0
ASV_1022	Fungi	Ascomycota	Dothideomycetes	Botryosphaeriales	Botryosphaeriaceae	Lasiodiplodia	0	0	0	0	0	0	0	0	0	0	0	0	0	0	0	0	0	0	0	1	0	0	0	0
ASV_1023	Fungi	Ascomycota	Orbiliomycetes	Orbiliales	Orbiliaceae	Orbiliaceae_unidentified	0	0	0	0	0	0	0	0	0	0	0	0	0	0	0	0	0	0	1	0	0	0	0	0
ASV_1024	Fungi	Ascomycota	Sordariomycetes	Sordariomycetes_unidentified	Sordariomycetes_unidentified_1	Sordariomycetes_unidentified_1	0	0	0	0	0	0	0	4	0	0	0	0	0	0	0	0	0	0	0	0	0	0	0	0
ASV_1025	Fungi	Fungi_unidentified	Fungi_unidentified_1	Fungi_unidentified_1	Fungi_unidentified_1_1	Fungi_unidentified_1_1	0	0	0	0	0	0	0	0	0	0	0	0	0	0	0	0	0	0	0	0	0	0	0	0
ASV_1026	Fungi	Ascomycota	Sordariomycetes	Sordariomycetes_unidentified	Sordariomycetes_unidentified_1	Sordariomycetes_unidentified_1	0	0	0	0	0	0	0	0	0	0	0	0	0	0	0	0	0	0	0	0	1	0	0	0
ASV_1027	Fungi	Ascomycota	Dothideomycetes	Pleosporales	Phaeosphaeriaceae	Stagonospora	0	0	0	0	0	0	0	0	0	0	0	0	0	0	0	0	0	0	0	0	0	0	0	0
ASV_1028	Fungi	Basidiomycota	Agaricomycetes	Agaricales	Typhulaceae	Typhula	0	0	0	0	0	0	0	0	0	0	0	0	0	0	0	0	0	0	0	0	0	0	0	0
ASV_1029	Fungi	Basidiomycota	Tremellomycetes	Tremellales	Tremellales_unidentified	Tremellales_unidentified_1	0	0	0	0	0	0	0	0	0	0	0	0	0	3	0	0	0	0	0	0	0	0	0	0
ASV_1030	Fungi	Ascomycota	Eurotiomycetes	Arachnomycetales	Arachnomycetaceae	Arachnomycetaceae_unidentified	0	0	0	0	0	0	0	0	0	0	0	0	0	0	0	0	0	0	0	0	0	0	0	0
ASV_1031	Fungi	Ascomycota	Sordariomycetes	Hypocreales	Bionectriaceae	Bionectria	0	0	0	0	0	0	0	0	0	0	0	0	0	0	0	0	0	0	0	0	0	0	0	0
ASV_1032	Fungi	Ascomycota	Eurotiomycetes	Eurotiales	Trichocomaceae	Penicillium	0	0	0	0	0	0	0	0	0	0	0	0	0	0	0	0	0	0	0	0	0	0	0	1
ASV_1034	Fungi	Chytridiomycota	Chytridiomycota_unidentified	Chytridiomycota_unidentified_1	Chytridiomycota_unidentified_1	Chytridiomycota_unidentified_1_1	0	1	0	0	0	0	0	0	0	0	0	0	0	0	0	0	0	0	0	0	0	0	0	0
ASV_1036	Fungi	Fungi_unidentified	Fungi_unidentified_1	Fungi_unidentified_1	Fungi_unidentified_1_1	Fungi_unidentified_1_1	0	0	0	0	0	0	0	0	0	0	0	1	0	0	0	0	0	0	0	0	0	0	0	0
ASV_1037	Fungi	Ascomycota	Sordariomycetes	Sordariomycetes_unidentified	Sordariomycetes_unidentified_1	Sordariomycetes_unidentified_1	0	0	0	0	0	0	0	0	0	0	0	0	0	0	0	0	0	0	0	0	1	0	0	0
ASV_1038	Fungi	Ascomycota	Sordariomycetes	Sordariomycetes_unidentified	Sordariomycetes_unidentified_1	Sordariomycetes_unidentified_1	0	0	0	0	0	0	0	0	0	0	0	0	0	0	0	2	0	0	0	0	0	0	0	0
ASV_1039	Fungi	Ascomycota	Sordariomycetes	Sordariales	Sordariales_unidentified	Sordariales_unidentified_1	0	0	0	0	0	0	0	0	0	0	0	0	0	0	0	0	0	0	0	0	0	0	0	0
ASV_1040	Fungi	Basidiomycota	Agaricomycetes	Agaricales	Agaricales_unidentified	Agaricales_unidentified_1	0	0	0	0	0	0	19	0	0	0	0	0	0	0	0	0	0	0	0	0	0	0	0	0
ASV_1042	Fungi	Ascomycota	Dothideomycetes	Capnodiales	Mycosphaerellaceae	Passalora	0	0	0	0	2	0	0	0	0	0	0	0	0	0	0	0	0	0	0	0	0	0	0	0
ASV_1044	Fungi	Ascomycota	Ascomycota_unidentified	Ascomycota_unidentified_1	Ascomycota_unidentified_1	Ascomycota_unidentified_1_1	0	0	0	0	0	0	0	0	0	0	0	0	0	0	0	0	0	0	4	0	0	0	0	0
ASV_1045	Fungi	Ascomycota	Leotiomycetes	Incertae_sedis	Incertae_sedis_1	Geniculospora	0	0	0	0	0	0	0	0	0	0	0	0	0	0	0	0	0	0	0	0	0	0	0	0
ASV_1046	Fungi	Ascomycota	Saccharomycetes	Saccharomycetales	Dipodascaceae	Dipodascaceae_unidentified	0	0	0	0	0	0	0	0	0	0	0	0	0	0	0	0	0	0	0	0	0	0	15	0
ASV_1048	Fungi	Fungi_unidentified	Fungi_unidentified_1	Fungi_unidentified_1	Fungi_unidentified_1_1	Fungi_unidentified_1_1	0	0	0	0	0	0	0	0	0	0	0	0	0	0	0	0	0	0	0	0	0	2	0	0
ASV_1049	Fungi	Basidiomycota	Agaricomycetes	Atheliales	Atheliaceae	Byssocorticium	0	0	0	0	0	0	0	0	0	0	0	0	0	0	0	0	0	0	0	0	0	0	0	0
ASV_1050	Fungi	Basidiomycota	Agaricomycetes	Agaricales	Bolbitiaceae	Conocybe	0	0	0	0	0	0	0	4	0	0	0	0	0	0	0	0	0	0	0	0	0	0	0	0
ASV_1051	Fungi	Ascomycota	Ascomycota_unidentified	Ascomycota_unidentified_1	Ascomycota_unidentified_1	Ascomycota_unidentified_1_1	0	0	0	0	23	0	0	0	0	0	0	0	0	0	0	0	0	0	0	0	0	0	0	0
ASV_1052	Fungi	Ascomycota	Ascomycota_unidentified	Ascomycota_unidentified_1	Ascomycota_unidentified_1	Ascomycota_unidentified_1_1	0	0	0	0	0	0	0	0	0	0	0	0	0	0	0	0	0	0	0	0	0	0	0	0
ASV_1053	Fungi	Ascomycota	Pezizomycetes	Pezizales	Incertae_sedis_32	Pulvinula	0	0	0	0	0	0	0	0	0	0	4	0	0	0	0	0	0	0	0	0	0	0	0	0
ASV_1054	Fungi	Ascomycota	Dothideomycetes	Pleosporales	Pleosporales_unidentified	Pleosporales_unidentified_1	0	0	0	0	4	0	0	0	0	0	0	0	0	0	0	0	0	0	0	0	0	0	0	0
ASV_1056	Fungi	Ascomycota	Sordariomycetes	Sordariomycetes_unidentified	Sordariomycetes_unidentified_1	Sordariomycetes_unidentified_1	0	0	0	0	0	0	0	0	0	0	0	0	0	0	0	0	0	0	0	0	0	0	0	0
ASV_1058	Fungi	Ascomycota	Sordariomycetes	Hypocreales	Hypocreales_unidentified	Hypocreales_unidentified_1	0	0	0	0	0	0	0	0	0	0	0	0	0	0	0	0	0	0	0	0	0	0	0	0
ASV_1062	Fungi	Basidiomycota	Agaricomycetes	Corticiales	Corticiales_unidentified	Corticiales_unidentified_1	0	0	0	0	0	0	0	0	0	0	0	0	2	0	0	0	0	0	0	0	0	0	0	0
ASV_1065	Fungi	Ascomycota	Sordariomycetes	Sordariales	Chaetomiaceae	Chaetomium	0	0	29	0	0	0	0	0	0	0	0	0	0	0	0	0	0	0	0	0	0	0	0	0
ASV_1066	Fungi	Ascomycota	Sordariomycetes	Sordariales	Lasiosphaeriaceae	Podospora	0	0	0	0	0	0	0	0	0	0	0	0	0	0	0	0	0	0	0	0	0	0	0	0
ASV_1067	Fungi	Basidiomycota	Tremellomycetes	Tremellomycetes_unidentified	Tremellomycetes_unidentified_1	Tremellomycetes_unidentified_1	0	0	0	0	0	0	0	0	0	0	0	0	0	0	0	0	0	1	0	0	0	0	0	0
ASV_1071	Fungi	Chytridiomycota	Chytridiomycetes	Spizellomycetales	Spizellomycetaceae	Spizellomyces	0	0	0	0	0	0	0	0	0	0	0	0	0	0	0	0	0	0	0	0	0	0	0	0
ASV_1073	Fungi	Glomeromycota	Glomeromycetes	Glomerales	Glomerales_unidentified	Glomerales_unidentified_1	0	0	0	0	0	0	0	0	0	0	0	0	0	2	0	0	0	0	0	0	0	0	0	0
ASV_1074	Fungi	Ascomycota	Saccharomycetes	Saccharomycetales	Incertae_sedis_11	Candida	0	0	0	0	0	0	0	0	0	0	0	1	0	0	0	0	0	0	0	0	0	0	0	0
ASV_1076	Fungi	Chytridiomycota	Chytridiomycetes	Spizellomycetales	Spizellomycetaceae	Spizellomyces	0	0	0	0	0	0	0	0	0	0	0	0	0	0	0	0	0	0	0	0	0	0	0	0
ASV_1077	Fungi	Glomeromycota	Glomeromycetes	Glomerales	Glomeraceae	Glomeraceae_unidentified	0	0	0	0	0	0	0	0	0	0	0	0	0	0	0	0	0	0	0	0	2	0	0	0
ASV_1078	Fungi	Glomeromycota	Glomeromycetes	Diversisporales	Acaulosporaceae	Acaulosporaceae_unidentified	0	0	0	0	0	0	0	0	0	0	0	0	0	0	0	0	0	0	0	0	0	0	0	0
ASV_1080	Fungi	Ascomycota	Ascomycota_unidentified	Ascomycota_unidentified_1	Ascomycota_unidentified_1	Ascomycota_unidentified_1_1	0	0	0	0	0	0	0	0	0	0	0	0	0	3	0	0	0	0	0	0	0	0	0	0
ASV_1082	Fungi	Basidiomycota	Agaricomycetes	Agaricales	Psathyrellaceae	Coprinellus	0	0	0	0	0	0	0	0	0	0	0	0	0	0	0	0	0	0	0	0	0	0	0	0
ASV_1083	Fungi	Zygomycota	Incertae_sedis_10	Mortierellales	Mortierellaceae	Mortierella	0	0	0	0	0	0	0	0	0	0	0	0	0	0	0	0	0	0	0	0	0	0	0	0
ASV_1084	Fungi	Ascomycota	Saccharomycetes	Saccharomycetales	Saccharomycetaceae	Naumovozyma	0	0	0	0	0	0	2	0	0	0	0	0	0	0	0	0	0	0	0	0	0	0	0	0
ASV_1085	Fungi	Basidiomycota	Agaricomycetes	Russulales	Peniophoraceae	Entomocorticium	0	0	0	0	0	0	0	0	0	0	0	0	0	0	0	0	0	0	0	0	0	0	0	0
ASV_1086	Fungi	Zygomycota	Incertae_sedis_10	Mortierellales	Mortierellaceae	Mortierellaceae_unidentified	0	0	0	0	0	0	0	0	3	0	0	0	0	0	0	0	0	0	0	0	0	0	0	0
ASV_1087	Fungi	Ascomycota	Sordariomycetes	Sordariales	Chaetomiaceae	Trichocladium	0	0	0	0	0	0	0	0	0	0	0	0	0	0	1	0	0	0	0	0	0	0	0	0
ASV_1088	Fungi	Ascomycota	Eurotiomycetes	Eurotiales	Trichocomaceae	Penicillium	0	0	0	0	0	0	0	0	0	0	0	0	0	0	0	0	0	0	0	0	0	0	0	0
ASV_1089	Fungi	Ascomycota	Sordariomycetes	Microascales	Microascaceae	Wardomyces	0	0	0	0	0	0	0	0	0	0	0	0	0	0	0	0	0	0	0	0	0	0	0	0
ASV_1090	Fungi	Basidiomycota	Agaricomycetes	Sebacinales	Sebacinaceae	Sebacinaceae_unidentified	0	0	1	0	0	0	0	0	0	0	0	0	0	0	0	0	0	0	0	0	0	0	0	0
ASV_1092	Fungi	Ascomycota	Incertae_sedis_14	Incertae_sedis_15	Incertae_sedis_16	Incertae_sedis_16_unidentified	0	0	0	0	0	0	0	0	0	0	0	0	0	0	0	0	0	0	0	2	0	0	0	0
ASV_1094	Fungi	Basidiomycota	Microbotryomycetes	Microbotryales	Microbotryaceae	Microbotryum	0	0	0	0	0	0	0	0	0	0	0	0	0	0	1	0	0	0	0	0	0	0	0	0
ASV_1095	Fungi	Ascomycota	Sordariomycetes	Sordariomycetes_unidentified	Sordariomycetes_unidentified_1	Sordariomycetes_unidentified_1	0	0	0	0	0	0	0	0	0	0	0	0	0	0	0	0	0	0	0	0	0	0	1	0
ASV_1096	Fungi	Ascomycota	Leotiomycetes	Helotiales	Vibrisseaceae	Acephala	0	0	0	0	0	0	1	0	0	0	0	0	0	0	0	0	0	0	0	0	0	0	0	0
ASV_1098	Fungi	Basidiomycota	Agaricomycetes	Agaricales	Inocybaceae	Inocybe	0	0	0	0	0	0	0	0	0	0	0	0	0	0	0	0	0	0	1	0	0	0	0	0
ASV_1099	Fungi	Ascomycota	Dothideomycetes	Botryosphaeriales	Botryosphaeriales_unidentified	Botryosphaeriales_unidentified_1	0	0	0	0	0	0	0	0	0	0	0	0	0	0	0	0	0	0	0	0	5	0	0	0
ASV_1100	Fungi	Basidiomycota	Atractiellomycetes	Atractiellales	Atractiellales_unidentified	Atractiellales_unidentified_1	0	0	0	0	0	0	0	0	0	0	0	0	0	0	0	0	0	0	1	0	0	0	0	0
ASV_1102	Fungi	Ascomycota	Sordariomycetes	Hypocreales	Nectriaceae	Geejayessia	0	0	0	0	0	0	0	0	0	0	0	0	0	0	0	0	0	0	0	0	0	0	0	0
ASV_1106	Fungi	Ascomycota	Sordariomycetes	Sordariomycetes_unidentified	Sordariomycetes_unidentified_1	Sordariomycetes_unidentified_1	0	0	0	0	0	0	0	0	0	0	0	0	0	0	0	0	0	0	0	0	0	0	0	0
ASV_1107	Fungi	Fungi_unidentified	Fungi_unidentified_1	Fungi_unidentified_1	Fungi_unidentified_1_1	Fungi_unidentified_1_1	0	0	0	0	0	0	0	0	0	0	0	0	0	0	0	0	1	0	0	0	0	0	0	0
ASV_1108	Fungi	Basidiomycota	Agaricomycetes	Agaricales	Schizophyllaceae	Schizophyllum	0	0	1	0	0	0	0	0	0	0	0	0	0	0	0	0	0	0	0	0	0	0	0	0
ASV_1110	Fungi	Ascomycota	Leotiomycetes	Helotiales	Helotiales_unidentified	Helotiales_unidentified_1	0	0	0	0	0	0	4	0	0	0	0	0	0	0	0	0	0	0	0	0	0	0	0	0
ASV_1111	Fungi	Fungi_unidentified	Fungi_unidentified_1	Fungi_unidentified_1	Fungi_unidentified_1_1	Fungi_unidentified_1_1	0	0	0	0	0	0	0	0	0	0	0	0	0	0	0	0	0	0	0	0	3	0	0	0
ASV_1114	Fungi	Basidiomycota	Microbotryomycetes	Sporidiobolales	Incertae_sedis_25	Rhodotorula	0	0	0	0	0	0	0	0	0	0	0	0	0	0	0	0	0	1	0	0	0	0	0	0
ASV_1117	Fungi	Chytridiomycota	Chytridiomycetes	Rhizophlyctidales	Rhizophlyctidaceae	Rhizophlyctis	0	0	0	0	0	0	0	0	3	0	0	0	0	0	0	0	0	0	0	0	0	0	0	0
ASV_1119	Fungi	Basidiomycota	Agaricomycetes	Polyporales	Polyporales_unidentified	Polyporales_unidentified_1	0	0	2	0	0	0	0	0	0	0	0	0	0	0	0	0	0	0	0	0	0	0	0	0
ASV_1120	Fungi	Chytridiomycota	Chytridiomycetes	Spizellomycetales	Spizellomycetaceae	Spizellomyces	0	0	0	0	0	0	0	0	0	0	0	0	0	0	0	0	0	0	0	0	0	0	0	0
ASV_1122	Fungi	Zygomycota	Incertae_sedis_10	Mortierellales	Mortierellaceae	Mortierella	0	0	0	0	0	0	0	0	0	0	0	0	0	0	0	0	0	1	0	0	0	0	0	0
ASV_1123	Fungi	Ascomycota	Sordariomycetes	Sordariomycetes_unidentified	Sordariomycetes_unidentified_1	Sordariomycetes_unidentified_1	0	0	0	0	0	0	0	0	0	0	0	0	0	0	0	0	0	0	0	0	0	0	0	0
ASV_1124	Fungi	Fungi_unidentified	Fungi_unidentified_1	Fungi_unidentified_1	Fungi_unidentified_1_1	Fungi_unidentified_1_1	0	0	0	0	0	0	0	0	0	0	0	0	0	0	0	0	0	0	0	0	0	0	0	0
ASV_1127	Fungi	Ascomycota	Eurotiomycetes	Pyrenulales	Massariaceae	Massaria	0	0	0	0	0	0	0	0	0	0	0	0	0	0	0	0	0	0	0	1	0	0	0	0
ASV_1129	Fungi	Ascomycota	Dothideomycetes	Pleosporales	Tubeufiaceae	Tubeufiaceae_unidentified	0	0	0	0	0	0	0	0	0	0	0	0	0	0	0	0	0	0	0	0	13	0	0	0
ASV_1132	Fungi	Ascomycota	Leotiomycetes	Helotiales	Vibrisseaceae	Phialocephala	0	0	0	0	0	1	0	0	0	0	0	0	0	0	0	0	0	0	0	0	0	0	0	0
ASV_1135	Fungi	Ascomycota	Pezizomycetes	Pezizales	Ascobolaceae	Ascobolus	0	0	0	0	0	0	0	0	0	0	0	0	0	0	0	0	0	0	0	0	0	0	0	0
ASV_1136	Fungi	Basidiomycota	Tremellomycetes	Tremellales	Incertae_sedis_12	Derxomyces	0	0	0	0	0	0	0	0	0	0	0	0	0	0	0	0	0	0	0	0	3	0	0	0
ASV_1137	Fungi	Ascomycota	Dothideomycetes	Pleosporales	Corynesporascaceae	Corynespora	0	0	0	0	0	0	0	0	0	0	0	0	0	0	0	0	0	0	0	0	0	0	0	0
ASV_1138	Fungi	Basidiomycota	Agaricomycetes	Sebacinales	Sebacinales_unidentified	Sebacinales_unidentified_1	0	0	0	7	0	0	0	0	0	0	0	0	0	0	0	0	0	0	0	0	0	0	0	0
ASV_1140	Fungi	Chytridiomycota	Chytridiomycota_unidentified	Chytridiomycota_unidentified_1	Chytridiomycota_unidentified_1	Chytridiomycota_unidentified_1_1	0	0	0	0	1	0	0	0	0	0	0	0	0	0	0	0	0	0	0	0	0	0	0	0
ASV_1141	Fungi	Ascomycota	Eurotiomycetes	Onygenales	Onygenales_unidentified	Onygenales_unidentified_1	0	0	0	0	0	0	0	0	0	0	0	0	0	0	0	0	0	0	1	0	0	0	0	0
ASV_1147	Fungi	Basidiomycota	Agaricomycetes	Sebacinales	Sebacinales_unidentified	Sebacinales_unidentified_1	0	0	0	0	0	0	0	0	0	0	0	4	0	0	0	0	0	0	0	0	0	0	0	0
ASV_1149	Fungi	Basidiomycota	Atractiellomycetes	Atractiellales	Atractiellales_unidentified	Atractiellales_unidentified_1	0	0	0	0	0	0	0	0	0	0	0	0	0	0	0	0	0	0	0	0	0	0	0	0
ASV_1150	Fungi	Ascomycota	Dothideomycetes	Microthyriales	Microthyriaceae	Tothia	0	0	0	0	0	0	0	0	0	0	0	0	0	0	0	0	0	0	0	0	0	0	0	0
ASV_1154	Fungi	Ascomycota	Sordariomycetes	Sordariomycetes_unidentified	Sordariomycetes_unidentified_1	Sordariomycetes_unidentified_1	0	0	0	0	0	0	0	0	0	0	0	0	0	0	0	0	0	0	0	0	0	0	0	0
ASV_1155	Fungi	Ascomycota	Sordariomycetes	Incertae_sedis_7	Glomerellaceae	Glomerella	0	0	0	0	0	0	0	0	0	0	0	0	0	0	0	0	0	0	2	0	0	0	0	0
ASV_1156	Fungi	Fungi_unidentified	Fungi_unidentified_1	Fungi_unidentified_1	Fungi_unidentified_1_1	Fungi_unidentified_1_1	0	0	0	0	0	0	0	0	0	0	196	0	0	0	0	0	0	0	0	0	0	0	0	0
ASV_1160	Fungi	Ascomycota	Leotiomycetes	Rhytismatales	Rhytismataceae	Lophodermium	0	0	0	0	3	0	0	0	0	0	0	0	0	0	0	0	0	0	0	0	0	0	0	0
ASV_1164	Fungi	Chytridiomycota	Chytridiomycota_unidentified	Chytridiomycota_unidentified_1	Chytridiomycota_unidentified_1	Chytridiomycota_unidentified_1_1	0	0	1	0	0	0	0	0	0	0	0	0	0	0	0	0	0	0	0	0	0	0	0	0
ASV_1165	Fungi	Chytridiomycota	Chytridiomycetes	Spizellomycetales	Spizellomycetaceae	Powellomyces	0	0	0	0	0	0	0	0	0	0	0	0	0	0	0	0	0	0	0	0	0	0	0	0
ASV_1170	Fungi	Ascomycota	Leotiomycetes	Incertae_sedis	Incertae_sedis_1	Leohumicola	0	0	0	0	0	0	0	0	0	0	0	0	0	0	0	0	0	0	0	0	0	0	0	0
ASV_1175	Fungi	Fungi_unidentified	Fungi_unidentified_1	Fungi_unidentified_1	Fungi_unidentified_1_1	Fungi_unidentified_1_1	0	0	0	0	0	0	0	0	0	0	0	0	0	0	0	0	0	0	0	0	15	0	0	0
ASV_1176	Fungi	Ascomycota	Sordariomycetes	Diaporthales	Togniniaceae	Phaeoacremonium	0	0	0	0	0	0	0	0	0	0	0	0	0	0	0	0	0	0	0	0	0	0	0	0
ASV_1178	Fungi	Ascomycota	Dothideomycetes	Pleosporales	Incertae_sedis_13	Periconia	0	0	0	0	0	0	0	0	0	1	0	0	0	0	0	0	0	0	0	0	0	0	0	0
ASV_1179	Fungi	Ascomycota	Sordariomycetes	Sordariomycetes_unidentified	Sordariomycetes_unidentified_1	Sordariomycetes_unidentified_1	0	0	0	0	0	0	0	0	0	0	0	0	4	0	0	0	0	0	0	0	0	0	0	0
ASV_1180	Fungi	Ascomycota	Sordariomycetes	Hypocreales	Hypocreales_unidentified	Hypocreales_unidentified_1	0	0	0	0	0	1	0	0	0	0	0	0	0	0	0	0	0	0	0	0	0	0	0	0
ASV_1182	Fungi	Ascomycota	Pezizomycetes	Pezizales	Pezizales_unidentified	Pezizales_unidentified_1	0	0	0	0	0	0	0	0	0	0	0	0	0	0	0	0	0	0	0	0	0	0	0	0
ASV_1183	Fungi	Ascomycota	Dothideomycetes	Pleosporales	Phaeosphaeriaceae	Phaeosphaeria	0	0	0	0	0	0	0	0	0	0	0	0	0	0	0	0	0	7	0	0	0	0	0	0
ASV_1186	Fungi	Ascomycota	Sordariomycetes	Sordariomycetes_unidentified	Sordariomycetes_unidentified_1	Sordariomycetes_unidentified_1	0	0	0	0	1	0	0	0	0	0	0	0	0	0	0	0	0	0	0	0	0	0	0	0
ASV_1187	Fungi	Ascomycota	Ascomycota_unidentified	Ascomycota_unidentified_1	Ascomycota_unidentified_1	Ascomycota_unidentified_1_1	0	0	2	0	0	0	0	0	0	0	0	0	0	0	0	0	0	0	0	0	0	0	0	0
ASV_1189	Fungi	Ascomycota	Sordariomycetes	Xylariales	Amphisphaeriaceae	Amphisphaeriaceae_unidentified	0	0	0	0	0	0	0	0	0	0	0	0	0	0	0	0	0	0	0	0	0	0	0	0
ASV_1190	Fungi	Basidiomycota	Microbotryomycetes	Sporidiobolales	Incertae_sedis_25	Rhodotorula	0	0	0	0	0	0	0	0	0	0	0	0	0	0	0	0	0	0	0	0	0	0	0	0
ASV_1191	Fungi	Chytridiomycota	Chytridiomycetes	Rhizophydiales	Kappamycetaceae	Kappamyces	0	0	0	0	0	0	0	0	0	0	0	0	0	0	0	7	0	0	0	0	0	0	0	0
ASV_1194	Fungi	Basidiomycota	Agaricomycetes	Polyporales	Meruliaceae	Phlebia	0	0	0	0	0	0	0	0	0	0	0	0	0	0	0	0	0	0	0	0	0	0	0	0
ASV_1195	Fungi	Ascomycota	Sordariomycetes	Hypocreales	Incertae_sedis_3	Acremonium	0	0	0	0	0	0	0	0	0	0	0	0	0	0	0	0	0	0	0	0	0	0	0	0
ASV_1197	Fungi	Ascomycota	Incertae_sedis_14	Incertae_sedis_15	Incertae_sedis_16	Vermispora	0	0	0	4	0	0	0	0	0	0	0	0	0	0	0	0	0	0	0	0	0	0	0	0
ASV_1198	Fungi	Ascomycota	Incertae_sedis_14	Incertae_sedis_15	Incertae_sedis_16	Ochroconis	0	0	0	0	0	0	0	0	0	0	0	0	0	0	0	0	0	0	0	0	0	0	0	0
ASV_1199	Fungi	Ascomycota	Eurotiomycetes	Chaetothyriales	Herpotrichiellaceae	Herpotrichiellaceae_unidentified	0	0	0	0	0	0	0	0	0	0	0	0	0	0	0	0	0	0	0	0	4	0	0	0
ASV_1200	Fungi	Ascomycota	Eurotiomycetes	Chaetothyriales	Herpotrichiellaceae	Exophiala	0	0	0	0	0	0	0	0	0	0	0	0	0	0	0	0	0	0	0	0	0	0	0	0
ASV_1201	Fungi	Fungi_unidentified	Fungi_unidentified_1	Fungi_unidentified_1	Fungi_unidentified_1_1	Fungi_unidentified_1_1	0	0	0	2	0	0	0	0	0	0	0	0	0	0	0	0	0	0	0	0	0	0	0	0
ASV_1202	Fungi	Basidiomycota	Agaricomycetes	Agaricales	Agaricales_unidentified	Agaricales_unidentified_1	0	0	0	0	0	0	0	0	1	0	0	0	0	0	0	0	0	0	0	0	0	0	0	0
ASV_1203	Fungi	Ascomycota	Pezizomycetes	Pezizales	Pyronemataceae	Pyronemataceae_unidentified	0	0	0	0	0	0	0	0	0	0	0	0	0	0	0	0	0	0	0	8	0	0	0	0
ASV_1206	Fungi	Chytridiomycota	Chytridiomycetes	Chytridiales	Incertae_sedis_64	Delfinachytrium	0	0	0	0	3	0	0	0	0	0	0	0	0	0	0	0	0	0	0	0	0	0	0	0
ASV_1208	Fungi	Ascomycota	Sordariomycetes	Sordariomycetes_unidentified	Sordariomycetes_unidentified_1	Sordariomycetes_unidentified_1	1	0	0	0	0	0	0	0	0	0	0	0	0	0	0	0	0	0	0	0	0	0	0	0
ASV_1211	Fungi	Basidiomycota	Agaricomycetes	Agaricales	Agaricaceae	Cyathus	3	0	0	0	0	0	0	0	0	0	0	0	0	0	0	0	0	0	0	0	0	0	0	0
ASV_1213	Fungi	Basidiomycota	Agaricomycetes	Agaricales	Entolomataceae	Entoloma	0	0	0	0	0	0	0	0	0	0	0	0	2	0	0	0	0	0	0	0	0	0	0	0
ASV_1214	Fungi	Fungi_unidentified	Fungi_unidentified_1	Fungi_unidentified_1	Fungi_unidentified_1_1	Fungi_unidentified_1_1	0	0	0	0	0	0	0	0	0	0	0	0	0	0	0	0	0	0	0	0	0	0	0	0
ASV_1216	Fungi	Basidiomycota	Tremellomycetes	Tremellales	Incertae_sedis_12	Bullera	0	0	0	0	0	0	0	7	0	0	0	0	0	0	0	0	0	0	0	0	0	0	0	0
ASV_1218	Fungi	Basidiomycota	Tremellomycetes	Tremellales	Incertae_sedis_12	Derxomyces	4	0	0	0	0	0	0	0	0	0	0	0	0	0	0	0	0	0	0	0	0	0	0	0
ASV_1220	Fungi	Ascomycota	Dothideomycetes	Pleosporales	Sporormiaceae	Sporormiella	0	0	0	0	0	0	0	1	0	0	0	0	0	0	0	0	0	0	0	0	0	0	0	0
ASV_1224	Fungi	Chytridiomycota	Monoblepharidomycetes	Monoblepharidales	Monoblepharidales_unidentified	Monoblepharidales_unidentified_1	0	0	0	0	0	0	0	0	0	0	0	0	0	0	0	0	0	0	1	0	0	0	0	0
ASV_1225	Fungi	Ascomycota	Eurotiomycetes	Chaetothyriales	Chaetothyriales_unidentified	Chaetothyriales_unidentified_1	0	0	3	0	0	0	0	0	0	0	0	0	0	0	0	0	0	0	0	0	0	0	0	0
ASV_1226	Fungi	Ascomycota	Dothideomycetes	Pleosporales	Pleosporales_unidentified	Pleosporales_unidentified_1	0	0	0	0	0	3	0	0	0	0	0	0	0	0	0	0	0	0	0	0	0	0	0	0
ASV_1227	Fungi	Basidiomycota	Exobasidiomycetes	Tilletiales	Tilletiaceae	Tilletia	0	3	0	0	0	0	0	0	0	0	0	0	0	0	0	0	0	0	0	0	0	0	0	0
ASV_1228	Fungi	Fungi_unidentified	Fungi_unidentified_1	Fungi_unidentified_1	Fungi_unidentified_1_1	Fungi_unidentified_1_1	0	0	0	0	0	0	0	0	0	0	0	0	0	0	0	0	0	0	0	0	0	0	0	0
ASV_1229	Fungi	Ascomycota	Dothideomycetes	Pleosporales	Incertae_sedis_13	Berkleasmium	0	0	0	0	0	0	0	0	0	0	0	0	0	0	0	0	0	0	0	0	0	0	0	0
ASV_1230	Fungi	Ascomycota	Dothideomycetes	Pleosporales	Incertae_sedis_13	Phoma	0	0	3	0	0	0	0	0	0	0	0	0	0	0	0	0	0	0	0	0	0	0	0	0
ASV_1231	Fungi	Chytridiomycota	Chytridiomycota_unidentified	Chytridiomycota_unidentified_1	Chytridiomycota_unidentified_1	Chytridiomycota_unidentified_1_1	0	0	0	0	0	0	0	0	0	0	0	0	0	0	0	0	0	0	0	0	0	0	0	0
ASV_1232	Fungi	Basidiomycota	Tremellomycetes	Tremellales	Incertae_sedis_12	Hannaella	0	0	0	0	0	0	0	0	0	0	0	0	0	0	0	0	0	0	0	4	0	0	0	0
ASV_1233	Fungi	Fungi_unidentified	Fungi_unidentified_1	Fungi_unidentified_1	Fungi_unidentified_1_1	Fungi_unidentified_1_1	0	0	0	0	0	0	0	0	0	0	0	0	0	0	0	0	0	0	0	0	0	0	0	0
ASV_1234	Fungi	Ascomycota	Sordariomycetes	Incertae_sedis_7	Plectosphaerellaceae	Lectera	0	0	0	0	0	0	0	2	0	0	0	0	0	0	0	0	0	0	0	0	0	0	0	0
ASV_1235	Fungi	Ascomycota	Pezizomycetes	Pezizales	Pezizaceae	Pezizaceae_unidentified	0	0	0	0	0	0	0	0	0	5	0	0	0	0	0	0	0	0	0	0	0	0	0	0
ASV_1236	Fungi	Ascomycota	Eurotiomycetes	Chaetothyriales	Herpotrichiellaceae	Herpotrichiellaceae_unidentified	0	0	0	0	0	0	0	0	0	0	0	0	0	0	0	0	0	0	2	0	0	0	0	0
ASV_1237	Fungi	Ascomycota	Dothideomycetes	Dothideomycetes_unidentified	Dothideomycetes_unidentified_1	Dothideomycetes_unidentified_1	0	0	0	0	0	0	0	0	0	0	0	0	0	0	0	0	0	0	0	0	0	0	0	0
ASV_1239	Fungi	Ascomycota	Eurotiomycetes	Eurotiomycetes_unidentified	Eurotiomycetes_unidentified_1	Eurotiomycetes_unidentified_1	0	0	0	27	0	0	0	0	0	0	0	0	0	0	0	0	0	0	0	0	0	0	0	0
ASV_1240	Fungi	Ascomycota	Sordariomycetes	Incertae_sedis_7	Glomerellaceae	Colletotrichum	0	0	0	0	0	6	0	0	0	0	0	0	0	0	0	0	0	0	0	0	0	0	0	0
ASV_1241	Fungi	Zygomycota	Incertae_sedis_10	Mortierellales	Mortierellaceae	Mortierella	0	0	0	0	0	0	0	0	0	0	0	0	0	0	1	0	0	0	0	0	0	0	0	0
ASV_1242	Fungi	Ascomycota	Dothideomycetes	Dothideomycetes_unidentified	Dothideomycetes_unidentified_1	Dothideomycetes_unidentified_1	0	0	0	0	0	0	0	0	0	0	0	0	0	0	0	0	0	0	0	0	0	0	0	0
ASV_1243	Fungi	Basidiomycota	Agaricomycetes	Russulales	Peniophoraceae	Entomocorticium	0	0	0	0	1	0	0	0	0	0	0	0	0	0	0	0	0	0	0	0	0	0	0	0
ASV_1250	Fungi	Ascomycota	Orbiliomycetes	Orbiliales	Orbiliaceae	Orbiliaceae_unidentified	0	0	2	0	0	0	0	0	0	0	0	0	0	0	0	0	0	0	0	0	0	0	0	0
ASV_1252	Fungi	Fungi_unidentified	Fungi_unidentified_1	Fungi_unidentified_1	Fungi_unidentified_1_1	Fungi_unidentified_1_1	0	0	0	0	0	0	0	0	0	0	0	0	0	0	0	2	0	0	0	0	0	0	0	0
ASV_1253	Fungi	Ascomycota	Sordariomycetes	Xylariales	Xylariaceae	Whalleya	0	0	0	1	0	0	0	0	0	0	0	0	0	0	0	0	0	0	0	0	0	0	0	0
ASV_1254	Fungi	Chytridiomycota	Chytridiomycetes	Rhizophydiales	Rhizophydiales_unidentified	Rhizophydiales_unidentified_1	0	0	0	0	0	0	0	0	0	0	0	0	0	0	0	0	0	0	0	0	0	0	0	0
ASV_1255	Fungi	Ascomycota	Sordariomycetes	Sordariales	Lasiosphaeriaceae	Podospora	0	0	0	0	0	28	0	0	0	0	0	0	0	0	0	0	0	0	0	0	0	0	0	0
ASV_1257	Fungi	Basidiomycota	Agaricomycetes	Agaricales	Bolbitiaceae	Conocybe	0	0	0	0	0	0	0	0	5	0	0	0	0	0	0	0	0	0	0	0	0	0	0	0
ASV_1260	Fungi	Fungi_unidentified	Fungi_unidentified_1	Fungi_unidentified_1	Fungi_unidentified_1_1	Fungi_unidentified_1_1	0	0	0	0	0	0	0	0	0	0	0	0	0	0	0	0	0	0	0	0	0	0	0	0
ASV_1263	Fungi	Basidiomycota	Agaricomycetes	Thelephorales	Thelephoraceae	Tomentella	0	0	0	0	0	0	0	0	2	0	0	0	0	0	0	0	0	0	0	0	0	0	0	0
ASV_1265	Fungi	Fungi_unidentified	Fungi_unidentified_1	Fungi_unidentified_1	Fungi_unidentified_1_1	Fungi_unidentified_1_1	0	0	0	0	0	0	0	0	0	0	0	0	0	0	0	0	0	0	0	0	0	0	0	0
ASV_1266	Fungi	Ascomycota	Eurotiomycetes	Arachnomycetales	Arachnomycetaceae	Arachnomycetaceae_unidentified	0	0	0	0	0	0	0	0	0	0	0	0	0	0	0	0	0	0	0	0	0	0	0	0
ASV_1271	Fungi	Ascomycota	Sordariomycetes	Incertae_sedis_7	Plectosphaerellaceae	Musicillium	0	0	0	0	0	0	0	0	0	0	0	0	0	0	0	0	0	0	2	0	0	0	0	0
ASV_1275	Fungi	Fungi_unidentified	Fungi_unidentified_1	Fungi_unidentified_1	Fungi_unidentified_1_1	Fungi_unidentified_1_1	0	0	0	0	0	0	0	0	0	0	0	0	0	0	0	0	0	0	0	0	0	0	0	0
ASV_1276	Fungi	Ascomycota	Sordariomycetes	Sordariales	Lasiosphaeriaceae	Zopfiella	11	0	0	0	0	0	0	0	0	0	0	0	0	0	0	0	0	0	0	0	0	0	0	0
ASV_1277	Fungi	Fungi_unidentified	Fungi_unidentified_1	Fungi_unidentified_1	Fungi_unidentified_1_1	Fungi_unidentified_1_1	0	0	0	0	0	0	0	0	0	0	0	0	0	0	0	0	0	0	1	0	0	0	0	0
ASV_1279	Fungi	Ascomycota	Sordariomycetes	Hypocreales	Hypocreaceae	Trichoderma	0	0	0	0	0	0	0	0	0	0	0	0	0	0	0	0	0	0	0	0	0	0	0	0
ASV_1280	Fungi	Ascomycota	Eurotiomycetes	Eurotiales	Trichocomaceae	Penicillium	2	0	0	0	0	0	0	0	0	0	0	0	0	0	0	0	0	0	0	0	0	0	0	0
ASV_1281	Fungi	Basidiomycota	Microbotryomycetes	Sporidiobolales	Incertae_sedis_25	Sporobolomyces	0	0	0	0	1	0	0	0	0	0	0	0	0	0	0	0	0	0	0	0	0	0	0	0
ASV_1282	Fungi	Ascomycota	Dothideomycetes	Pleosporales	Pleosporales_unidentified	Pleosporales_unidentified_1	0	0	0	0	0	0	0	0	0	0	0	0	0	0	0	0	0	0	0	0	0	0	0	0
ASV_1284	Fungi	Ascomycota	Dothideomycetes	Pleosporales	Didymosphaeriaceae	Didymosphaeria	0	0	0	0	0	0	0	0	0	0	3	0	0	0	0	0	0	0	0	0	0	0	0	0
ASV_1286	Fungi	Glomeromycota	Glomeromycetes	Glomerales	Glomeraceae	Glomeraceae_unidentified	0	0	0	0	0	0	0	0	0	0	0	0	0	0	0	0	0	0	0	0	0	0	0	0
ASV_1287	Fungi	Basidiomycota	Tremellomycetes	Tremellales	Incertae_sedis_12	Cryptococcus_1	0	0	0	0	0	0	0	0	0	0	0	0	0	0	0	0	0	0	0	1	0	0	0	0
ASV_1288	Fungi	Fungi_unidentified	Fungi_unidentified_1	Fungi_unidentified_1	Fungi_unidentified_1_1	Fungi_unidentified_1_1	13	0	0	0	0	0	0	0	0	0	0	0	0	0	0	0	0	0	0	0	0	0	0	0
ASV_1291	Fungi	Chytridiomycota	Chytridiomycetes	Rhizophydiales	Rhizophydiaceae	Rhizophydium	0	0	0	0	3	0	0	0	0	0	0	0	0	0	0	0	0	0	0	0	0	0	0	0
ASV_1295	Fungi	Ascomycota	Dothideomycetes	Pleosporales	Pleosporaceae	Cochliobolus	0	0	0	0	0	0	0	7	0	0	0	0	0	0	0	0	0	0	0	0	0	0	0	0
ASV_1296	Fungi	Basidiomycota	Microbotryomycetes	Sporidiobolales	Incertae_sedis_25	Rhodotorula	0	0	0	0	0	0	0	0	0	0	0	0	0	0	0	0	0	0	0	0	0	3	0	0
ASV_1299	Fungi	Glomeromycota	Glomeromycetes	Glomerales	Glomeraceae	Glomeraceae_unidentified	0	0	0	0	0	0	0	0	0	0	0	0	0	0	0	0	0	0	0	0	0	0	0	0
ASV_1300	Fungi	Ascomycota	Sordariomycetes	Hypocreales	Ophiocordycipitaceae	Ophiocordyceps	0	0	0	0	1	0	0	0	0	0	0	0	0	0	0	0	0	0	0	0	0	0	0	0
ASV_1307	Fungi	Ascomycota	Leotiomycetes	Geoglossales	Geoglossaceae	Geoglossum	0	0	0	0	0	0	0	0	0	0	0	0	0	0	0	0	0	0	0	0	1	0	0	0
ASV_1308	Fungi	Ascomycota	Ascomycota_unidentified	Ascomycota_unidentified_1	Ascomycota_unidentified_1	Ascomycota_unidentified_1_1	0	0	0	0	0	1	0	0	0	0	0	0	0	0	0	0	0	0	0	0	0	0	0	0
ASV_1309	Fungi	Chytridiomycota	Chytridiomycetes	Spizellomycetales	Spizellomycetaceae	Spizellomyces	0	0	0	0	0	0	0	0	0	0	0	0	0	0	0	0	0	0	0	0	14	0	0	0
ASV_1310	Fungi	Ascomycota	Pezizomycetes	Pezizales	Rhizinaceae	Phymatotrichopsis	0	0	0	0	0	0	0	0	0	0	0	0	0	0	0	0	0	0	0	0	0	0	0	0
ASV_1311	Fungi	Fungi_unidentified	Fungi_unidentified_1	Fungi_unidentified_1	Fungi_unidentified_1_1	Fungi_unidentified_1_1	0	0	0	0	0	0	0	0	0	0	0	0	0	0	0	0	0	0	0	0	0	0	0	0
ASV_1313	Fungi	Ascomycota	Pezizomycetes	Pezizales	Pyronemataceae	Rhodoscypha	0	0	0	0	0	0	0	0	0	0	0	0	0	0	0	0	0	0	0	3	0	0	0	0
ASV_1316	Fungi	Ascomycota	Dothideomycetes	Microthyriales	Microthyriaceae	Tothia	0	0	0	0	0	0	0	0	0	0	1	0	0	0	0	0	0	0	0	0	0	0	0	0
ASV_1321	Fungi	Basidiomycota	Agaricomycetes	Sebacinales	Sebacinales_unidentified	Sebacinales_unidentified_1	0	0	0	0	0	0	4	0	0	0	0	0	0	0	0	0	0	0	0	0	0	0	0	0
ASV_1322	Fungi	Basidiomycota	Microbotryomycetes	Sporidiobolales	Incertae_sedis_25	Rhodotorula	0	0	0	0	0	0	0	0	0	0	0	0	0	0	0	0	0	0	1	0	0	0	0	0
ASV_1325	Fungi	Basidiomycota	Agaricomycetes	Cantharellales	Ceratobasidiaceae	Ceratobasidiaceae_unidentified	0	55	0	0	0	0	0	0	0	0	0	0	0	0	0	0	0	0	0	0	0	0	0	0
ASV_1326	Fungi	Ascomycota	Leotiomycetes	Incertae_sedis	Incertae_sedis_1	Meliniomyces	0	0	1	0	0	0	0	0	0	0	0	0	0	0	0	0	0	0	0	0	0	0	0	0
ASV_1327	Fungi	Basidiomycota	Agaricomycetes	Agaricales	Psathyrellaceae	Coprinellus	0	0	0	0	0	0	0	0	0	0	0	0	0	0	0	0	0	0	0	0	0	0	0	0
ASV_1329	Fungi	Basidiomycota	Microbotryomycetes	Microbotryales	Microbotryaceae	Microbotryum	0	0	39	0	0	0	0	0	0	0	0	0	0	0	0	0	0	0	0	0	0	0	0	0
ASV_1331	Fungi	Ascomycota	Sordariomycetes	Hypocreales	Ophiocordycipitaceae	Ophiocordyceps	0	0	0	0	0	0	0	0	0	0	0	0	0	0	0	0	0	0	0	0	0	0	0	0
ASV_1335	Fungi	Ascomycota	Orbiliomycetes	Orbiliales	Orbiliaceae	Dactylella	0	0	0	1	0	0	0	0	0	0	0	0	0	0	0	0	0	0	0	0	0	0	0	0
ASV_1337	Fungi	Ascomycota	Eurotiomycetes	Chaetothyriales	Herpotrichiellaceae	Herpotrichiellaceae_unidentified	0	0	0	0	0	0	0	0	0	0	0	0	0	0	0	0	0	0	0	0	7	0	0	0
ASV_1339	Fungi	Ascomycota	Ascomycota_unidentified	Ascomycota_unidentified_1	Ascomycota_unidentified_1	Ascomycota_unidentified_1_1	0	0	1	0	0	0	0	0	0	0	0	0	0	0	0	0	0	0	0	0	0	0	0	0
ASV_1343	Fungi	Basidiomycota	Agaricomycetes	Agaricales	Cortinariaceae	Cortinarius	2	0	0	0	0	0	0	0	0	0	0	0	0	0	0	0	0	0	0	0	0	0	0	0
ASV_1348	Fungi	Ascomycota	Sordariomycetes	Sordariomycetes_unidentified	Sordariomycetes_unidentified_1	Sordariomycetes_unidentified_1	0	0	0	0	0	0	2	0	0	0	0	0	0	0	0	0	0	0	0	0	0	0	0	0
ASV_1349	Fungi	Basidiomycota	Tremellomycetes	Tremellomycetes_unidentified	Tremellomycetes_unidentified_1	Tremellomycetes_unidentified_1	5	0	0	0	0	0	0	0	0	0	0	0	0	0	0	0	0	0	0	0	0	0	0	0
ASV_1350	Fungi	Ascomycota	Sordariomycetes	Sordariomycetes_unidentified	Sordariomycetes_unidentified_1	Sordariomycetes_unidentified_1	0	0	0	0	0	0	0	0	0	0	0	0	0	0	0	0	0	0	0	0	0	0	0	0
ASV_1351	Fungi	Ascomycota	Sordariomycetes	Hypocreales	Nectriaceae	Nectriaceae_unidentified	0	0	0	0	0	0	0	0	0	0	0	0	0	0	0	0	0	0	0	0	3	0	0	0
ASV_1353	Fungi	Ascomycota	Sordariomycetes	Incertae_sedis_7	Annulatascaceae	Conlarium	0	0	4	0	0	0	0	0	0	0	0	0	0	0	0	0	0	0	0	0	0	0	0	0
ASV_1355	Fungi	Ascomycota	Leotiomycetes	Helotiales	Incertae_sedis_2	Cadophora	0	0	0	0	0	0	0	0	0	0	0	0	0	0	0	0	0	0	0	0	0	0	0	0
ASV_1362	Fungi	Ascomycota	Sordariomycetes	Xylariales	Xylariaceae	Obolarina	0	0	0	3	0	0	0	0	0	0	0	0	0	0	0	0	0	0	0	0	0	0	0	0
ASV_1363	Fungi	Ascomycota	Sordariomycetes	Sordariales	Sordariaceae	Sordariaceae_unidentified	0	0	0	1	0	0	0	0	0	0	0	0	0	0	0	0	0	0	0	0	0	0	0	0
ASV_1365	Fungi	Chytridiomycota	Chytridiomycetes	Rhizophydiales	Rhizophydiaceae	Rhizophydium	0	0	0	0	0	0	0	0	0	0	0	0	0	0	0	0	0	0	0	0	0	0	0	0
ASV_1366	Fungi	Basidiomycota	Agaricomycetes	Agaricales	Inocybaceae	Inocybe	0	0	0	0	0	0	0	0	0	0	0	0	0	0	0	0	0	0	0	0	0	0	0	0
ASV_1367	Fungi	Basidiomycota	Agaricomycetes	Russulales	Russulaceae	Russula	0	0	0	0	0	0	0	0	0	0	0	0	0	0	0	0	0	0	0	4	0	0	0	0
ASV_1368	Fungi	Ascomycota	Sordariomycetes	Sordariales	Lasiosphaeriaceae	Podospora	0	0	0	0	0	0	0	0	0	0	0	0	0	0	0	0	0	0	0	0	0	0	0	0
ASV_1369	Fungi	Fungi_unidentified	Fungi_unidentified_1	Fungi_unidentified_1	Fungi_unidentified_1_1	Fungi_unidentified_1_1	0	0	0	0	0	0	0	0	0	0	0	0	0	0	0	0	0	0	0	0	0	0	0	0
ASV_1372	Fungi	Chytridiomycota	Chytridiomycetes	Spizellomycetales	Spizellomycetaceae	Powellomyces	0	0	0	0	0	0	0	0	0	0	0	0	0	0	0	0	0	0	0	0	20	0	0	0
ASV_1373	Fungi	Ascomycota	Dothideomycetes	Capnodiales	Davidiellaceae	Davidiella	0	0	0	0	0	0	0	0	0	0	0	0	0	0	0	0	0	0	0	0	0	0	0	0
ASV_1374	Fungi	Basidiomycota	Agaricomycetes	Agaricomycetes_unidentified	Agaricomycetes_unidentified_1	Agaricomycetes_unidentified_1	0	0	0	0	0	0	0	0	2	0	0	0	0	0	0	0	0	0	0	0	0	0	0	0
ASV_1376	Fungi	Ascomycota	Dothideomycetes	Pleosporales	Phaeosphaeriaceae	Phaeosphaeriaceae_unidentified	0	0	1	0	0	0	0	0	0	0	0	0	0	0	0	0	0	0	0	0	0	0	0	0
ASV_1377	Fungi	Ascomycota	Dothideomycetes	Capnodiales	Incertae_sedis_17	Capnobotryella	0	0	0	0	0	0	0	0	0	0	0	0	0	0	1	0	0	0	0	0	0	0	0	0
ASV_1378	Fungi	Glomeromycota	Glomeromycetes	Glomeromycetes_unidentified	Glomeromycetes_unidentified_1	Glomeromycetes_unidentified_1	0	0	0	0	0	0	0	0	0	0	0	0	0	0	0	0	0	0	0	0	0	0	0	0
ASV_1381	Fungi	Ascomycota	Pezizomycetes	Pezizales	Pyronemataceae	Scutellinia	0	0	0	0	0	0	0	2	0	0	0	0	0	0	0	0	0	0	0	0	0	0	0	0
ASV_1382	Fungi	Glomeromycota	Glomeromycetes	Paraglomerales	Paraglomerales_unidentified	Paraglomerales_unidentified_1	0	0	0	0	0	0	0	0	0	0	0	0	0	0	2	0	0	0	0	0	0	0	0	0
ASV_1384	Fungi	Chytridiomycota	Chytridiomycota_unidentified	Chytridiomycota_unidentified_1	Chytridiomycota_unidentified_1	Chytridiomycota_unidentified_1_1	0	0	0	0	0	0	0	0	0	0	0	0	0	0	0	0	0	0	0	0	0	0	0	0
ASV_1385	Fungi	Glomeromycota	Glomeromycetes	Paraglomerales	Paraglomeraceae	Paraglomus	0	0	0	0	0	0	0	0	0	0	0	0	0	0	0	0	0	0	0	0	0	0	0	0
ASV_1387	Fungi	Basidiomycota	Agaricomycetes	Agaricales	Psathyrellaceae	Psathyrella	0	0	0	0	0	0	0	0	0	0	0	0	0	0	0	0	0	0	0	0	0	0	0	0
ASV_1390	Fungi	Basidiomycota	Agaricomycetes	Russulales	Stephanosporaceae	Lindtneria	0	0	0	0	0	0	0	0	0	0	0	0	0	0	0	0	0	0	0	0	0	0	0	0
ASV_1391	Fungi	Ascomycota	Dothideomycetes	Pleosporales	Tetraplosphaeriaceae	Triplosphaeria	0	0	0	0	0	0	0	0	0	0	0	0	0	0	0	0	0	0	0	0	0	0	0	0
ASV_1395	Fungi	Ascomycota	Pezizomycetes	Pezizales	Pyronemataceae	Pseudaleuria	0	0	0	0	0	0	0	0	0	0	0	0	0	0	0	0	0	0	0	0	0	0	0	0
ASV_1397	Fungi	Fungi_unidentified	Fungi_unidentified_1	Fungi_unidentified_1	Fungi_unidentified_1_1	Fungi_unidentified_1_1	0	0	0	0	5	0	0	0	0	0	0	0	0	0	0	0	0	0	0	0	0	0	0	0
ASV_1399	Fungi	Basidiomycota	Agaricomycetes	Boletales	Hygrophoropsidaceae	Hygrophoropsis	0	0	0	0	0	0	0	0	0	0	0	0	0	0	0	0	0	0	0	0	0	0	0	0
ASV_1400	Fungi	Basidiomycota	Agaricomycetes	Agaricales	Inocybaceae	Inocybe	0	0	0	0	0	0	0	0	0	0	0	0	0	0	0	0	0	0	0	0	0	0	0	0
ASV_1401	Fungi	Fungi_unidentified	Fungi_unidentified_1	Fungi_unidentified_1	Fungi_unidentified_1_1	Fungi_unidentified_1_1	0	0	0	0	0	0	0	1	0	0	0	0	0	0	0	0	0	0	0	0	0	0	0	0
ASV_1404	Fungi	Fungi_unidentified	Fungi_unidentified_1	Fungi_unidentified_1	Fungi_unidentified_1_1	Fungi_unidentified_1_1	0	0	0	0	0	0	0	1	0	0	0	0	0	0	0	0	0	0	0	0	0	0	0	0
ASV_1408	Fungi	Glomeromycota	Glomeromycetes	Glomerales	Glomerales_unidentified	Glomerales_unidentified_1	0	0	0	0	0	0	0	0	0	0	0	0	0	0	0	0	0	0	0	5	0	0	0	0
ASV_1413	Fungi	Ascomycota	Ascomycota_unidentified	Ascomycota_unidentified_1	Ascomycota_unidentified_1	Ascomycota_unidentified_1_1	0	0	0	6	0	0	0	0	0	0	0	0	0	0	0	0	0	0	0	0	0	0	0	0
ASV_1415	Fungi	Chytridiomycota	Chytridiomycota_unidentified	Chytridiomycota_unidentified_1	Chytridiomycota_unidentified_1	Chytridiomycota_unidentified_1_1	0	0	0	0	0	0	0	0	0	0	0	0	0	0	0	0	0	0	0	0	0	0	0	0
ASV_1416	Fungi	Fungi_unidentified	Fungi_unidentified_1	Fungi_unidentified_1	Fungi_unidentified_1_1	Fungi_unidentified_1_1	0	0	0	0	0	0	0	0	0	0	0	0	0	0	0	0	0	0	0	0	0	0	0	0
ASV_1419	Fungi	Ascomycota	Sordariomycetes	Sordariomycetes_unidentified	Sordariomycetes_unidentified_1	Sordariomycetes_unidentified_1	0	0	0	0	0	0	0	0	0	0	0	0	0	10	0	0	0	0	0	0	0	0	0	0
ASV_1420	Fungi	Ascomycota	Ascomycota_unidentified	Ascomycota_unidentified_1	Ascomycota_unidentified_1	Ascomycota_unidentified_1_1	0	0	0	0	0	0	0	0	0	0	0	0	0	0	0	0	0	0	0	0	0	0	0	0
ASV_1422	Fungi	Ascomycota	Pezizomycetes	Pezizales	Pezizaceae	Pezizaceae_unidentified	0	0	0	0	0	0	0	0	0	0	0	0	0	0	0	0	0	0	0	0	0	0	0	0
ASV_1425	Fungi	Basidiomycota	Tremellomycetes	Tremellales	Incertae_sedis_12	Derxomyces	0	0	0	0	0	0	0	0	0	0	0	0	0	0	0	0	0	0	0	0	0	0	0	0
ASV_1427	Fungi	Ascomycota	Dothideomycetes	Pleosporales	Montagnulaceae	Montagnulaceae_unidentified	0	0	0	0	0	0	3	0	0	0	0	0	0	0	0	0	0	0	0	0	0	0	0	0
ASV_1428	Fungi	Ascomycota	Dothideomycetes	Capnodiales	Teratosphaeriaceae	Teratosphaeria	0	0	0	0	0	0	0	0	0	0	0	0	0	0	0	0	0	0	0	0	0	0	0	0
ASV_1430	Fungi	Ascomycota	Dothideomycetes	Pleosporales	Didymosphaeriaceae	Didymosphaeria	0	2	0	0	0	0	0	0	0	0	0	0	0	0	0	0	0	0	0	0	0	0	0	0
ASV_1431	Fungi	Basidiomycota	Agaricomycetes	Agaricales	Agaricaceae	Leucocoprinus	2	0	0	0	0	0	0	0	0	0	0	0	0	0	0	0	0	0	0	0	0	0	0	0
ASV_1433	Fungi	Ascomycota	Dothideomycetes	Pleosporales	Tetraplosphaeriaceae	Triplosphaeria	0	0	1	0	0	0	0	0	0	0	0	0	0	0	0	0	0	0	0	0	0	0	0	0
ASV_1434	Fungi	Ascomycota	Dothideomycetes	Pleosporales	Sporormiaceae	Sporormiella	0	0	0	0	0	0	0	0	0	0	0	0	0	0	0	0	0	0	0	0	0	0	0	0
ASV_1436	Fungi	Zygomycota	Incertae_sedis_10	Endogonales	Endogonales_unidentified	Endogonales_unidentified_1	0	0	0	0	0	0	0	0	0	0	0	0	0	0	0	0	0	0	0	0	0	0	0	0
ASV_1441	Fungi	Basidiomycota	Agaricomycetes	Agaricomycetes_unidentified	Agaricomycetes_unidentified_1	Agaricomycetes_unidentified_1	0	0	0	0	0	0	0	0	0	0	0	0	0	0	0	0	0	0	0	0	0	0	0	0
ASV_1443	Fungi	Ascomycota	Sordariomycetes	Hypocreales	Hypocreales_unidentified	Hypocreales_unidentified_1	0	0	0	0	0	0	0	0	0	0	0	0	0	0	0	0	0	0	0	0	0	0	0	0
ASV_1444	Fungi	Basidiomycota	Agaricomycetes	Russulales	Peniophoraceae	Peniophora	0	0	1	0	0	0	0	0	0	0	0	0	0	0	0	0	0	0	0	0	0	0	0	0
ASV_1445	Fungi	Fungi_unidentified	Fungi_unidentified_1	Fungi_unidentified_1	Fungi_unidentified_1_1	Fungi_unidentified_1_1	0	0	0	0	0	0	0	0	0	0	0	0	0	0	0	0	0	0	0	0	0	0	0	0
ASV_1450	Fungi	Basidiomycota	Agaricomycetes	Agaricales	Bolbitiaceae	Conocybe	0	0	0	0	0	0	0	0	0	0	44	0	0	0	0	0	0	0	0	0	0	0	0	0
ASV_1451	Fungi	Ascomycota	Incertae_sedis_14	Incertae_sedis_15	Incertae_sedis_16	Staphylotrichum	0	0	0	0	0	0	0	0	0	0	0	0	0	0	0	0	0	0	0	0	0	0	0	0
ASV_1452	Fungi	Ascomycota	Pezizomycetes	Pezizales	Pezizaceae	Peziza	0	0	0	0	0	0	0	0	0	0	0	0	0	0	0	0	0	0	0	0	0	0	0	4
ASV_1453	Fungi	Fungi_unidentified	Fungi_unidentified_1	Fungi_unidentified_1	Fungi_unidentified_1_1	Fungi_unidentified_1_1	0	0	0	0	0	0	0	0	0	0	0	3	0	0	0	0	0	0	0	0	0	0	0	0
ASV_1455	Fungi	Basidiomycota	Agaricomycetes	Russulales	Russulaceae	Russula	0	0	0	0	0	0	0	0	0	0	0	0	0	0	0	0	0	0	0	0	0	0	0	0
ASV_1456	Fungi	Ascomycota	Sordariomycetes	Sordariales	Sordariales_unidentified	Sordariales_unidentified_1	0	0	0	0	0	0	0	0	1	0	0	0	0	0	0	0	0	0	0	0	0	0	0	0
ASV_1457	Fungi	Chytridiomycota	Chytridiomycetes	Rhizophydiales	Protrudomycetaceae	Protrudomyces	0	0	0	0	0	0	0	0	0	0	1	0	0	0	0	0	0	0	0	0	0	0	0	0
ASV_1459	Fungi	Ascomycota	Sordariomycetes	Coniochaetales	Coniochaetaceae	Lecythophora	0	0	0	0	0	0	0	0	0	0	0	0	0	0	0	0	0	0	0	0	0	0	0	0
ASV_1460	Fungi	Basidiomycota	Agaricomycetes	Polyporales	Meruliaceae	Junghuhnia	0	0	0	0	0	0	1	0	0	0	0	0	0	0	0	0	0	0	0	0	0	0	0	0
ASV_1461	Fungi	Fungi_unidentified	Fungi_unidentified_1	Fungi_unidentified_1	Fungi_unidentified_1_1	Fungi_unidentified_1_1	0	0	0	0	0	0	0	0	0	0	0	0	0	0	0	0	0	0	0	0	0	0	0	0
ASV_1462	Fungi	Basidiomycota	Agaricomycetes	Auriculariales	Incertae_sedis_28	Heterochaete	0	0	0	0	0	0	0	0	0	0	0	0	0	0	0	0	0	0	0	0	0	0	0	0
ASV_1463	Fungi	Ascomycota	Sordariomycetes	Diaporthales	Melanconidaceae	Melanconiella	0	0	0	0	0	0	0	0	0	0	0	0	0	0	0	0	0	0	0	0	0	0	0	0
ASV_1464	Fungi	Ascomycota	Dothideomycetes	Microthyriales	Microthyriaceae	Tothia	0	0	0	0	3	0	0	0	0	0	0	0	0	0	0	0	0	0	0	0	0	0	0	0
ASV_1465	Fungi	Ascomycota	Sordariomycetes	Hypocreales	Hypocreales_unidentified	Hypocreales_unidentified_1	0	0	0	0	0	0	0	0	0	0	0	0	0	0	0	0	0	0	0	0	0	0	0	0
ASV_1466	Fungi	Fungi_unidentified	Fungi_unidentified_1	Fungi_unidentified_1	Fungi_unidentified_1_1	Fungi_unidentified_1_1	0	0	0	0	0	0	0	0	0	0	0	0	0	0	0	0	0	0	0	0	0	0	1	0
ASV_1469	Fungi	Ascomycota	Ascomycota_unidentified	Ascomycota_unidentified_1	Ascomycota_unidentified_1	Ascomycota_unidentified_1_1	0	0	0	0	0	0	0	21	0	0	0	0	0	0	0	0	0	0	0	0	0	0	0	0
ASV_1470	Fungi	Ascomycota	Incertae_sedis_14	Incertae_sedis_15	Incertae_sedis_16	Vermispora	0	0	0	0	0	0	0	0	0	0	0	0	0	0	0	0	0	0	0	13	0	0	0	0
ASV_1472	Fungi	Basidiomycota	Agaricomycetes	Agaricales	Inocybaceae	Inocybe	0	0	0	0	0	0	0	0	0	0	0	0	0	0	0	0	0	0	0	0	0	0	0	0
ASV_1475	Fungi	Basidiomycota	Microbotryomycetes	Microbotryales	Microbotryaceae	Microbotryum	0	0	18	0	0	0	0	0	0	0	0	0	0	0	0	0	0	0	0	0	0	0	0	0
ASV_1476	Fungi	Chytridiomycota	Chytridiomycota_unidentified	Chytridiomycota_unidentified_1	Chytridiomycota_unidentified_1	Chytridiomycota_unidentified_1_1	0	1	0	0	0	0	0	0	0	0	0	0	0	0	0	0	0	0	0	0	0	0	0	0
ASV_1480	Fungi	Basidiomycota	Agaricomycetes	Agaricales	Inocybaceae	Inocybe	0	0	0	0	0	0	0	0	0	0	0	0	0	0	0	0	0	0	0	0	0	0	0	0
ASV_1482	Fungi	Ascomycota	Eurotiomycetes	Eurotiales	Trichocomaceae	Talaromyces	0	0	0	0	0	0	0	0	0	0	0	0	0	0	0	0	0	0	0	0	0	0	0	0
ASV_1483	Fungi	Fungi_unidentified	Fungi_unidentified_1	Fungi_unidentified_1	Fungi_unidentified_1_1	Fungi_unidentified_1_1	0	0	0	0	0	0	0	0	0	0	6	0	0	0	0	0	0	0	0	0	0	0	0	0
ASV_1486	Fungi	Fungi_unidentified	Fungi_unidentified_1	Fungi_unidentified_1	Fungi_unidentified_1_1	Fungi_unidentified_1_1	0	0	0	0	0	0	0	0	0	0	0	0	0	0	0	0	0	0	0	0	2	0	0	0
ASV_1487	Fungi	Chytridiomycota	Chytridiomycota_unidentified	Chytridiomycota_unidentified_1	Chytridiomycota_unidentified_1	Chytridiomycota_unidentified_1_1	8	0	0	0	0	0	0	0	0	0	0	0	0	0	0	0	0	0	0	0	0	0	0	0
ASV_1488	Fungi	Basidiomycota	Microbotryomycetes	Sporidiobolales	Incertae_sedis_25	Rhodotorula	0	0	0	0	2	0	0	0	0	0	0	0	0	0	0	0	0	0	0	0	0	0	0	0
ASV_1490	Fungi	Ascomycota	Sordariomycetes	Sordariales	Chaetomiaceae	Chaetomium	0	0	0	0	0	0	0	0	0	0	0	0	0	0	0	0	0	0	0	0	0	0	0	0
ASV_1492	Fungi	Basidiomycota	Agaricomycetes	Agaricales	Agaricales_unidentified	Agaricales_unidentified_1	0	0	0	0	0	0	0	0	0	0	0	0	0	0	0	0	0	0	0	0	0	0	0	0
ASV_1493	Fungi	Ascomycota	Pezizomycetes	Pezizales	Pezizaceae	Pezizaceae_unidentified	0	0	0	0	0	0	0	0	0	0	0	0	605	0	0	0	0	0	0	0	0	0	0	0
ASV_1494	Fungi	Basidiomycota	Microbotryomycetes	Sporidiobolales	Incertae_sedis_25	Rhodotorula	0	0	0	0	0	0	0	2	0	0	0	0	0	0	0	0	0	0	0	0	0	0	0	0
ASV_1495	Fungi	Basidiomycota	Agaricomycetes	Polyporales	Ganodermataceae	Ganoderma	0	0	0	0	0	0	0	0	0	0	0	0	0	0	0	0	0	0	0	0	0	0	0	0
ASV_1497	Fungi	Ascomycota	Ascomycota_unidentified	Ascomycota_unidentified_1	Ascomycota_unidentified_1	Ascomycota_unidentified_1_1	0	0	0	0	0	1	0	0	0	0	0	0	0	0	0	0	0	0	0	0	0	0	0	0
ASV_1498	Fungi	Ascomycota	Pezizomycetes	Pezizales	Pyronemataceae	Phaeangium	0	0	0	0	0	0	0	0	0	0	0	0	0	0	0	0	0	0	0	0	0	0	0	0
ASV_1500	Fungi	Ascomycota	Leotiomycetes	Helotiales	Helotiales_unidentified	Helotiales_unidentified_1	0	0	0	0	0	0	0	0	0	0	0	0	0	0	0	0	0	0	0	0	1	0	0	0
ASV_1502	Fungi	Basidiomycota	Agaricomycetes	Polyporales	Polyporaceae	Dentocorticium	0	0	0	0	4	0	0	0	0	0	0	0	0	0	0	0	0	0	0	0	0	0	0	0
ASV_1503	Fungi	Fungi_unidentified	Fungi_unidentified_1	Fungi_unidentified_1	Fungi_unidentified_1_1	Fungi_unidentified_1_1	0	0	0	0	0	0	0	0	0	0	0	0	0	0	0	0	0	4	0	0	0	0	0	0
ASV_1504	Fungi	Basidiomycota	Tremellomycetes	Tremellales	Incertae_sedis_12	Kockovaella	0	0	0	0	0	0	0	0	0	0	0	0	0	0	0	0	0	0	0	0	0	0	0	0
ASV_1505	Fungi	Fungi_unidentified	Fungi_unidentified_1	Fungi_unidentified_1	Fungi_unidentified_1_1	Fungi_unidentified_1_1	0	0	0	0	0	0	0	0	0	0	0	0	0	0	0	0	0	0	0	0	0	0	0	0
ASV_1506	Fungi	Ascomycota	Dothideomycetes	Dothideomycetes_unidentified	Dothideomycetes_unidentified_1	Dothideomycetes_unidentified_1	0	0	3	0	0	0	0	0	0	0	0	0	0	0	0	0	0	0	0	0	0	0	0	0
ASV_1508	Fungi	Ascomycota	Ascomycota_unidentified	Ascomycota_unidentified_1	Ascomycota_unidentified_1	Ascomycota_unidentified_1_1	0	0	0	0	0	0	0	0	0	0	0	2	0	0	0	0	0	0	0	0	0	0	0	0
ASV_1509	Fungi	Basidiomycota	Agaricomycetes	Agaricales	Tricholomataceae	Arrhenia	0	39	0	0	0	0	0	0	0	0	0	0	0	0	0	0	0	0	0	0	0	0	0	0
ASV_1510	Fungi	Fungi_unidentified	Fungi_unidentified_1	Fungi_unidentified_1	Fungi_unidentified_1_1	Fungi_unidentified_1_1	0	0	0	0	0	0	0	0	0	0	0	0	0	0	0	0	0	0	0	0	0	0	0	0
ASV_1512	Fungi	Fungi_unidentified	Fungi_unidentified_1	Fungi_unidentified_1	Fungi_unidentified_1_1	Fungi_unidentified_1_1	0	0	0	0	0	0	0	0	0	0	0	0	0	0	0	0	0	0	0	0	0	0	0	0
ASV_1514	Fungi	Basidiomycota	Agaricomycetes	Cantharellales	Ceratobasidiaceae	Ceratobasidiaceae_unidentified	0	0	0	0	0	0	0	0	0	0	0	0	0	0	0	0	0	0	0	0	0	0	0	0
ASV_1515	Fungi	Fungi_unidentified	Fungi_unidentified_1	Fungi_unidentified_1	Fungi_unidentified_1_1	Fungi_unidentified_1_1	0	0	0	0	0	0	0	0	2	0	0	0	0	0	0	0	0	0	0	0	0	0	0	0
ASV_1516	Fungi	Ascomycota	Sordariomycetes	Trichosphaeriales	Incertae_sedis_26	Incertae_sedis_26_unidentified	0	0	0	0	0	0	7	0	0	0	0	0	0	0	0	0	0	0	0	0	0	0	0	0
ASV_1517	Fungi	Ascomycota	Dothideomycetes	Pleosporales	Incertae_sedis_13	Periconia	0	0	0	0	0	0	0	0	0	0	0	0	0	0	0	0	0	0	0	0	0	0	0	0
ASV_1518	Fungi	Ascomycota	Leotiomycetes	Helotiales	Helotiaceae	Tricladium	0	0	0	0	0	0	0	0	0	0	0	0	0	0	0	0	0	0	0	0	0	0	0	5
ASV_1519	Fungi	Chytridiomycota	Chytridiomycetes	Spizellomycetales	Spizellomycetaceae	Spizellomyces	0	0	0	0	0	0	0	0	0	0	0	2	0	0	0	0	0	0	0	0	0	0	0	0
ASV_1520	Fungi	Basidiomycota	Microbotryomycetes	Sporidiobolales	Incertae_sedis_25	Rhodotorula	0	0	0	0	0	0	0	0	0	0	0	0	0	0	0	0	0	0	0	0	0	0	1	0
ASV_1522	Fungi	Basidiomycota	Agaricomycetes	Agaricales	Agaricaceae	Agaricus	0	0	0	0	0	0	0	0	0	0	0	0	0	0	0	0	0	0	0	0	0	0	0	0
ASV_1523	Fungi	Ascomycota	Dothideomycetes	Pleosporales	Lophiostomataceae	Lophiostoma	0	0	0	0	0	0	0	0	0	0	0	0	0	0	0	0	0	0	0	0	2	0	0	0
ASV_1525	Fungi	Ascomycota	Incertae_sedis_14	Incertae_sedis_15	Incertae_sedis_16	Ochroconis	0	0	0	0	0	0	0	0	0	0	0	0	0	0	0	1	0	0	0	0	0	0	0	0
ASV_1526	Fungi	Fungi_unidentified	Fungi_unidentified_1	Fungi_unidentified_1	Fungi_unidentified_1_1	Fungi_unidentified_1_1	0	0	0	0	2	0	0	0	0	0	0	0	0	0	0	0	0	0	0	0	0	0	0	0
ASV_1528	Fungi	Ascomycota	Sordariomycetes	Sordariales	Sordariales_unidentified	Sordariales_unidentified_1	0	0	0	0	0	0	0	0	0	0	74	0	0	0	0	0	0	0	0	0	0	0	0	0
ASV_1531	Fungi	Fungi_unidentified	Fungi_unidentified_1	Fungi_unidentified_1	Fungi_unidentified_1_1	Fungi_unidentified_1_1	0	0	0	0	0	0	0	0	0	0	0	0	0	0	0	0	0	0	0	0	0	0	0	0
ASV_1532	Fungi	Basidiomycota	Agaricomycetes	Russulales	Stephanosporaceae	Cristinia	0	0	0	0	0	0	0	0	0	0	0	0	0	0	0	0	0	0	0	0	0	0	0	0
ASV_1535	Fungi	Chytridiomycota	Chytridiomycetes	Rhizophydiales	Rhizophydiaceae	Rhizophydium	0	0	0	0	0	0	0	0	0	0	0	0	0	0	0	0	0	0	0	0	0	0	0	0
ASV_1536	Fungi	Ascomycota	Ascomycota_unidentified	Ascomycota_unidentified_1	Ascomycota_unidentified_1	Ascomycota_unidentified_1_1	0	0	0	0	0	0	0	0	0	0	0	0	0	0	0	0	0	0	0	0	0	0	0	0
ASV_1541	Fungi	Ascomycota	Eurotiomycetes	Eurotiales	Trichocomaceae	Penicillium	0	0	0	0	0	0	0	0	0	3	0	0	0	0	0	0	0	0	0	0	0	0	0	0
ASV_1542	Fungi	Glomeromycota	Glomeromycetes	Glomerales	Glomeraceae	Funneliformis	0	0	0	0	0	0	0	3	0	0	0	0	0	0	0	0	0	0	0	0	0	0	0	0
ASV_1543	Fungi	Ascomycota	Sordariomycetes	Boliniales	Boliniaceae	Boliniaceae_unidentified	0	0	2	0	0	0	0	0	0	0	0	0	0	0	0	0	0	0	0	0	0	0	0	0
ASV_1545	Fungi	Ascomycota	Orbiliomycetes	Orbiliales	Orbiliaceae	Dactylellina	0	0	2	0	0	0	0	0	0	0	0	0	0	0	0	0	0	0	0	0	0	0	0	0
ASV_1546	Fungi	Chytridiomycota	Chytridiomycetes	Rhizophydiales	Rhizophydiaceae	Rhizophydium	0	0	0	0	14	0	0	0	0	0	0	0	0	0	0	0	0	0	0	0	0	0	0	0
ASV_1547	Fungi	Basidiomycota	Agaricomycetes	Agaricales	Entolomataceae	Entoloma	0	0	0	0	0	0	0	0	0	0	0	0	0	0	0	0	0	0	0	0	1	0	0	0
ASV_1548	Fungi	Chytridiomycota	Chytridiomycota_unidentified	Chytridiomycota_unidentified_1	Chytridiomycota_unidentified_1	Chytridiomycota_unidentified_1_1	0	0	0	0	0	0	0	0	0	0	0	0	0	0	0	0	0	0	0	0	0	0	0	0
ASV_1550	Fungi	Ascomycota	Sordariomycetes	Sordariales	Lasiosphaeriaceae	Cercophora	0	0	0	0	0	0	0	0	0	0	0	0	0	0	0	0	0	0	0	0	0	0	0	0
ASV_1552	Fungi	Fungi_unidentified	Fungi_unidentified_1	Fungi_unidentified_1	Fungi_unidentified_1_1	Fungi_unidentified_1_1	0	0	0	0	0	0	0	0	0	0	0	0	0	0	0	0	0	0	0	0	0	0	0	0
ASV_1554	Fungi	Ascomycota	Sordariomycetes	Sordariales	Sordariales_unidentified	Sordariales_unidentified_1	0	0	0	0	0	0	2	0	0	0	0	0	0	0	0	0	0	0	0	0	0	0	0	0
ASV_1556	Fungi	Ascomycota	Sordariomycetes	Hypocreales	Incertae_sedis_3	Myrothecium	0	0	0	0	0	0	0	0	0	0	0	0	0	0	0	0	0	0	0	0	0	0	0	0
ASV_1562	Fungi	Basidiomycota	Agaricomycetes	Sebacinales	Sebacinales_unidentified	Sebacinales_unidentified_1	0	0	0	0	0	1	0	0	0	0	0	0	0	0	0	0	0	0	0	0	0	0	0	0
ASV_1563	Fungi	Ascomycota	Sordariomycetes	Microascales	Microascaceae	Microascaceae_unidentified	0	0	0	0	0	0	0	0	0	0	0	0	0	0	0	0	0	0	0	0	0	0	0	0
ASV_1565	Fungi	Basidiomycota	Tremellomycetes	Tremellales	Incertae_sedis_12	Derxomyces	0	0	0	0	0	0	4	0	0	0	0	0	0	0	0	0	0	0	0	0	0	0	0	0
ASV_1566	Fungi	Ascomycota	Incertae_sedis_14	Incertae_sedis_15	Incertae_sedis_16	Ochroconis	0	0	0	0	0	3	0	0	0	0	0	0	0	0	0	0	0	0	0	0	0	0	0	0
ASV_1567	Fungi	Ascomycota	Dothideomycetes	Incertae_sedis_8	Myxotrichaceae	Oidiodendron	0	0	0	0	0	0	0	0	0	0	0	0	0	0	0	0	0	0	0	0	0	0	0	0
ASV_1568	Fungi	Basidiomycota	Agaricomycetes	Auriculariales	Auriculariales_unidentified	Auriculariales_unidentified_1	0	0	0	0	3	0	0	0	0	0	0	0	0	0	0	0	0	0	0	0	0	0	0	0
ASV_1569	Fungi	Fungi_unidentified	Fungi_unidentified_1	Fungi_unidentified_1	Fungi_unidentified_1_1	Fungi_unidentified_1_1	0	6	0	0	0	0	0	0	0	0	0	0	0	0	0	0	0	0	0	0	0	0	0	0
ASV_1570	Fungi	Basidiomycota	Microbotryomycetes	Sporidiobolales	Incertae_sedis_25	Rhodotorula	0	0	0	0	0	0	2	0	0	0	0	0	0	0	0	0	0	0	0	0	0	0	0	0
ASV_1572	Fungi	Ascomycota	Sordariomycetes	Sordariomycetes_unidentified	Sordariomycetes_unidentified_1	Sordariomycetes_unidentified_1	0	0	7	0	0	0	0	0	0	0	0	0	0	0	0	0	0	0	0	0	0	0	0	0
ASV_1573	Fungi	Fungi_unidentified	Fungi_unidentified_1	Fungi_unidentified_1	Fungi_unidentified_1_1	Fungi_unidentified_1_1	0	0	0	0	0	0	0	0	0	0	0	0	0	0	0	0	0	0	0	0	0	0	0	0
ASV_1574	Fungi	Zygomycota	Incertae_sedis_10	Endogonales	Endogonaceae	Endogone	0	0	0	0	0	0	0	0	0	0	0	0	0	0	0	0	3	0	0	0	0	0	0	0
ASV_1575	Fungi	Basidiomycota	Agaricomycetes	Thelephorales	Thelephoraceae	Tomentellopsis	0	0	0	0	0	0	0	0	0	0	0	0	0	0	0	0	0	0	0	0	0	0	0	0
ASV_1576	Fungi	Ascomycota	Sordariomycetes	Incertae_sedis_7	Magnaporthaceae	Magnaporthe	0	0	2	0	0	0	0	0	0	0	0	0	0	0	0	0	0	0	0	0	0	0	0	0
ASV_1579	Fungi	Ascomycota	Ascomycota_unidentified	Ascomycota_unidentified_1	Ascomycota_unidentified_1	Ascomycota_unidentified_1_1	0	0	0	0	0	0	0	0	0	0	0	0	0	0	0	0	1	0	0	0	0	0	0	0
ASV_1584	Fungi	Ascomycota	Sordariomycetes	Hypocreales	Nectriaceae	Fusarium	0	0	0	0	0	0	0	0	0	2	0	0	0	0	0	0	0	0	0	0	0	0	0	0
ASV_1585	Fungi	Basidiomycota	Cystobasidiomycetes	Cystobasidiales	Cystobasidiaceae	Occultifur	0	1	0	0	0	0	0	0	0	0	0	0	0	0	0	0	0	0	0	0	0	0	0	0
ASV_1586	Fungi	Basidiomycota	Agaricomycetes	Thelephorales	Thelephoraceae	Thelephoraceae_unidentified	0	0	0	0	0	0	0	0	0	0	0	0	0	0	0	0	0	14	0	0	0	0	0	0
ASV_1588	Fungi	Fungi_unidentified	Fungi_unidentified_1	Fungi_unidentified_1	Fungi_unidentified_1_1	Fungi_unidentified_1_1	0	0	0	9	0	0	0	0	0	0	0	0	0	0	0	0	0	0	0	0	0	0	0	0
ASV_1593	Fungi	Fungi_unidentified	Fungi_unidentified_1	Fungi_unidentified_1	Fungi_unidentified_1_1	Fungi_unidentified_1_1	0	0	0	0	0	0	0	0	0	0	0	0	0	0	0	0	0	0	0	0	0	0	0	0
ASV_1594	Fungi	Ascomycota	Saccharomycetes	Saccharomycetales	Dipodascaceae	Geotrichum	0	0	0	0	0	0	0	0	0	0	0	0	0	0	0	0	0	0	0	0	0	0	0	0
ASV_1595	Fungi	Ascomycota	Dothideomycetes	Pleosporales	Phaeosphaeriaceae	Phaeosphaeria	0	0	0	0	0	0	7	0	0	0	0	0	0	0	0	0	0	0	0	0	0	0	0	0
ASV_1596	Fungi	Ascomycota	Sordariomycetes	Hypocreales	Clavicipitaceae	Metarhizium	0	0	1	0	0	0	0	0	0	0	0	0	0	0	0	0	0	0	0	0	0	0	0	0
ASV_1599	Fungi	Basidiomycota	Agaricomycetes	Sebacinales	Sebacinales_Group_B	Piriformospora	0	0	0	0	0	0	0	0	0	0	0	0	0	0	0	0	6	0	0	0	0	0	0	0
ASV_1606	Fungi	Ascomycota	Sordariomycetes	Sordariales	Lasiosphaeriaceae	Podospora	0	0	0	0	0	0	0	0	0	0	0	0	0	0	0	0	0	0	22	0	0	0	0	0
ASV_1607	Fungi	Fungi_unidentified	Fungi_unidentified_1	Fungi_unidentified_1	Fungi_unidentified_1_1	Fungi_unidentified_1_1	0	0	0	4	0	0	0	0	0	0	0	0	0	0	0	0	0	0	0	0	0	0	0	0
ASV_1608	Fungi	Fungi_unidentified	Fungi_unidentified_1	Fungi_unidentified_1	Fungi_unidentified_1_1	Fungi_unidentified_1_1	0	0	0	0	0	0	0	0	0	0	0	0	0	0	0	0	0	0	0	0	0	0	0	0
ASV_1609	Fungi	Basidiomycota	Tremellomycetes	Trichosporonales	Trichosporonaceae	Trichosporon	0	0	0	0	0	0	0	0	0	0	0	0	0	0	0	1	0	0	0	0	0	0	0	0
ASV_1610	Fungi	Glomeromycota	Glomeromycetes	Glomerales	Glomeraceae	Funneliformis	0	0	0	0	0	0	0	0	0	0	0	0	0	0	0	0	0	0	0	0	0	0	0	0
ASV_1612	Fungi	Ascomycota	Sordariomycetes	Xylariales	Xylariaceae	Xylaria	0	0	0	0	0	0	0	0	0	0	0	0	0	0	0	0	0	0	0	0	0	0	0	0
ASV_1616	Fungi	Ascomycota	Sordariomycetes	Sordariomycetes_unidentified	Sordariomycetes_unidentified_1	Sordariomycetes_unidentified_1	0	0	0	0	0	0	0	0	0	0	0	0	0	0	0	0	0	0	0	0	0	0	0	0
ASV_1620	Fungi	Ascomycota	Ascomycota_unidentified	Ascomycota_unidentified_1	Ascomycota_unidentified_1	Ascomycota_unidentified_1_1	0	0	0	0	0	0	0	0	0	0	0	0	0	0	0	0	0	0	0	0	0	0	0	0
ASV_1624	Fungi	Ascomycota	Dothideomycetes	Pleosporales	Didymosphaeriaceae	Didymosphaeria	0	2	0	0	0	0	0	0	0	0	0	0	0	0	0	0	0	0	0	0	0	0	0	0
ASV_1626	Fungi	Chytridiomycota	Chytridiomycetes	Spizellomycetales	Spizellomycetaceae	Spizellomyces	0	0	0	0	0	0	0	0	0	0	0	0	0	0	0	0	0	0	0	0	0	0	0	0
ASV_1629	Fungi	Ascomycota	Sordariomycetes	Sordariomycetes_unidentified	Sordariomycetes_unidentified_1	Sordariomycetes_unidentified_1	0	0	0	0	0	0	0	0	0	0	0	0	0	0	0	0	0	0	0	0	0	0	0	0
ASV_1631	Fungi	Zygomycota	Incertae_sedis_10	Mortierellales	Mortierellaceae	Mortierella	0	0	0	0	0	0	0	0	0	0	0	0	0	0	0	0	0	0	0	0	0	0	0	0
ASV_1632	Fungi	Basidiomycota	Tremellomycetes	Tremellales	Incertae_sedis_12	Hannaella	0	0	0	0	0	0	0	2	0	0	0	0	0	0	0	0	0	0	0	0	0	0	0	0
ASV_1633	Fungi	Ascomycota	Dothideomycetes	Pleosporales	Phaeosphaeriaceae	Phaeosphaeriaceae_unidentified	0	0	0	0	0	0	0	0	1	0	0	0	0	0	0	0	0	0	0	0	0	0	0	0
ASV_1638	Fungi	Ascomycota	Ascomycota_unidentified	Ascomycota_unidentified_1	Ascomycota_unidentified_1	Ascomycota_unidentified_1_1	0	0	0	0	2	0	0	0	0	0	0	0	0	0	0	0	0	0	0	0	0	0	0	0
ASV_1640	Fungi	Fungi_unidentified	Fungi_unidentified_1	Fungi_unidentified_1	Fungi_unidentified_1_1	Fungi_unidentified_1_1	0	10	0	0	0	0	0	0	0	0	0	0	0	0	0	0	0	0	0	0	0	0	0	0
ASV_1641	Fungi	Ascomycota	Sordariomycetes	Hypocreales	Incertae_sedis_3	Acremonium	0	0	0	0	0	0	0	0	0	0	0	0	0	0	0	0	0	0	0	0	0	0	0	0
ASV_1642	Fungi	Basidiomycota	Agaricomycetes	Agaricomycetes_unidentified	Agaricomycetes_unidentified_1	Agaricomycetes_unidentified_1	0	0	0	0	0	0	0	0	0	0	0	1	0	0	0	0	0	0	0	0	0	0	0	0
ASV_1644	Fungi	Ascomycota	Sordariomycetes	Microascales	Microascaceae	Wardomyces	0	0	0	0	0	0	0	0	0	0	0	0	0	0	0	0	0	0	0	0	0	0	0	0
ASV_1646	Fungi	Ascomycota	Dothideomycetes	Pleosporales	Pleosporales_unidentified	Pleosporales_unidentified_1	0	0	0	0	0	0	0	0	0	0	0	0	3	0	0	0	0	0	0	0	0	0	0	0
ASV_1647	Fungi	Ascomycota	Dothideomycetes	Pleosporales	Pleosporales_unidentified	Pleosporales_unidentified_1	0	0	0	0	0	0	0	0	0	0	0	0	0	0	0	0	0	0	0	0	1	0	0	0
ASV_1648	Fungi	Ascomycota	Sordariomycetes	Sordariales	Lasiosphaeriaceae	Lasiosphaeriaceae_unidentified	0	0	0	0	0	0	0	0	0	0	0	0	0	0	0	0	0	0	0	0	0	0	0	0
ASV_1650	Fungi	Ascomycota	Sordariomycetes	Sordariales	Sordariales_unidentified	Sordariales_unidentified_1	0	0	0	0	0	0	0	0	0	0	0	0	0	0	0	0	0	0	0	0	0	0	0	0
ASV_1651	Fungi	Basidiomycota	Agaricomycetes	Sebacinales	Sebacinales_unidentified	Sebacinales_unidentified_1	0	0	0	0	0	2	0	0	0	0	0	0	0	0	0	0	0	0	0	0	0	0	0	0
ASV_1652	Fungi	Basidiomycota	Agaricomycetes	Agaricales	Strophariaceae	Pholiota	0	0	0	0	0	0	0	0	0	0	0	0	0	0	0	0	0	0	0	0	0	0	0	0
ASV_1653	Fungi	Ascomycota	Sordariomycetes	Hypocreales	Incertae_sedis_3	Geosmithia	0	0	0	0	0	0	0	0	0	0	0	0	0	0	0	0	0	0	0	0	0	0	0	0
ASV_1654	Fungi	Ascomycota	Dothideomycetes	Botryosphaeriales	Botryosphaeriales_unidentified	Botryosphaeriales_unidentified_1	0	0	1	0	0	0	0	0	0	0	0	0	0	0	0	0	0	0	0	0	0	0	0	0
ASV_1655	Fungi	Ascomycota	Sordariomycetes	Sordariomycetes_unidentified	Sordariomycetes_unidentified_1	Sordariomycetes_unidentified_1	0	0	4	0	0	0	0	0	0	0	0	0	0	0	0	0	0	0	0	0	0	0	0	0
ASV_1656	Fungi	Ascomycota	Sordariomycetes	Incertae_sedis_7	Magnaporthaceae	Harpophora	0	0	0	0	1	0	0	0	0	0	0	0	0	0	0	0	0	0	0	0	0	0	0	0
ASV_1659	Fungi	Ascomycota	Ascomycota_unidentified	Ascomycota_unidentified_1	Ascomycota_unidentified_1	Ascomycota_unidentified_1_1	0	0	0	0	0	0	0	1	0	0	0	0	0	0	0	0	0	0	0	0	0	0	0	0
ASV_1660	Fungi	Ascomycota	Eurotiomycetes	Chaetothyriales	Chaetothyriales_unidentified	Chaetothyriales_unidentified_1	0	0	0	0	0	0	0	0	0	0	13	0	0	0	0	0	0	0	0	0	0	0	0	0
ASV_1661	Fungi	Ascomycota	Sordariomycetes	Incertae_sedis_7	Plectosphaerellaceae	Lectera	0	0	2	0	0	0	0	0	0	0	0	0	0	0	0	0	0	0	0	0	0	0	0	0
ASV_1662	Fungi	Basidiomycota	Agaricomycetes	Polyporales	Meruliaceae	Abortiporus	0	0	0	0	0	0	0	0	0	0	0	0	2	0	0	0	0	0	0	0	0	0	0	0
ASV_1664	Fungi	Ascomycota	Eurotiomycetes	Eurotiomycetes_unidentified	Eurotiomycetes_unidentified_1	Eurotiomycetes_unidentified_1	0	0	0	1	0	0	0	0	0	0	0	0	0	0	0	0	0	0	0	0	0	0	0	0
ASV_1665	Fungi	Basidiomycota	Agaricomycetes	Agaricales	Psathyrellaceae	Psathyrellaceae_unidentified	0	0	2	0	0	0	0	0	0	0	0	0	0	0	0	0	0	0	0	0	0	0	0	0
ASV_1666	Fungi	Fungi_unidentified	Fungi_unidentified_1	Fungi_unidentified_1	Fungi_unidentified_1_1	Fungi_unidentified_1_1	0	0	0	0	0	0	0	0	0	0	0	0	0	0	0	0	0	0	0	0	0	0	0	0
ASV_1668	Fungi	Basidiomycota	Agaricomycetes	Polyporales	Phanerochaetaceae	Byssomerulius	0	0	0	0	0	0	0	0	0	0	0	0	0	0	0	0	0	0	0	5	0	0	0	0
ASV_1670	Fungi	Ascomycota	Orbiliomycetes	Orbiliomycetes_unidentified	Orbiliomycetes_unidentified_1	Orbiliomycetes_unidentified_1	0	0	0	3	0	0	0	0	0	0	0	0	0	0	0	0	0	0	0	0	0	0	0	0
ASV_1672	Fungi	Basidiomycota	Agaricomycetes	Sebacinales	Sebacinales_unidentified	Sebacinales_unidentified_1	0	0	0	0	0	0	0	0	0	0	0	0	0	0	0	0	0	0	0	0	0	0	0	0
ASV_1674	Fungi	Ascomycota	Saccharomycetes	Saccharomycetales	Saccharomycetaceae	Naumovozyma	0	0	0	0	0	0	0	0	0	0	0	0	0	0	0	0	0	0	0	0	0	0	0	0
ASV_1675	Fungi	Ascomycota	Saccharomycetes	Saccharomycetales	Saccharomycetaceae	Kazachstania	0	0	0	0	0	0	0	0	0	0	3	0	0	0	0	0	0	0	0	0	0	0	0	0
ASV_1678	Fungi	Basidiomycota	Agaricomycetes	Thelephorales	Thelephoraceae	Thelephoraceae_unidentified	0	0	0	0	0	0	0	0	0	0	0	0	0	0	0	0	0	33	0	0	0	0	0	0
ASV_1679	Fungi	Ascomycota	Incertae_sedis_14	Incertae_sedis_15	Incertae_sedis_16	Pulchromyces	0	0	0	0	0	0	0	0	0	0	0	0	0	0	0	0	0	0	0	0	0	0	0	0
ASV_1681	Fungi	Ascomycota	Saccharomycetes	Saccharomycetales	Saccharomycetaceae	Naumovozyma	0	0	0	0	0	0	0	0	0	0	0	0	0	0	0	0	0	0	0	3	0	0	0	0
ASV_1684	Fungi	Ascomycota	Sordariomycetes	Chaetosphaeriales	Chaetosphaeriaceae	Chaetosphaeria	0	0	0	0	8	0	0	0	0	0	0	0	0	0	0	0	0	0	0	0	0	0	0	0
ASV_1686	Fungi	Fungi_unidentified	Fungi_unidentified_1	Fungi_unidentified_1	Fungi_unidentified_1_1	Fungi_unidentified_1_1	0	0	0	0	0	0	0	0	0	0	6	0	0	0	0	0	0	0	0	0	0	0	0	0
ASV_1687	Fungi	Basidiomycota	Agaricomycetes	Boletales	Boletales_unidentified	Boletales_unidentified_1	0	0	0	0	0	0	0	0	0	0	0	0	0	0	0	0	0	0	0	2	0	0	0	0
ASV_1688	Fungi	Ascomycota	Leotiomycetes	Helotiales	Helotiales_unidentified	Helotiales_unidentified_1	0	0	0	0	1	0	0	0	0	0	0	0	0	0	0	0	0	0	0	0	0	0	0	0
ASV_1689	Fungi	Ascomycota	Dothideomycetes	Pleosporales	Lophiostomataceae	Lophiostoma	0	0	0	0	0	0	0	0	0	0	0	0	0	0	0	0	0	0	0	0	0	0	0	0
ASV_1690	Fungi	Ascomycota	Dothideomycetes	Pleosporales	Lophiostomataceae	Lophiostoma	0	0	0	0	0	0	1	0	0	0	0	0	0	0	0	0	0	0	0	0	0	0	0	0
ASV_1693	Fungi	Fungi_unidentified	Fungi_unidentified_1	Fungi_unidentified_1	Fungi_unidentified_1_1	Fungi_unidentified_1_1	0	0	0	0	0	0	0	0	0	0	0	0	0	0	0	0	0	0	15	0	0	0	0	0
ASV_1696	Fungi	Basidiomycota	Agaricomycetes	Agaricales	Entolomataceae	Entoloma	0	0	0	0	46	0	0	0	0	0	0	0	0	0	0	0	0	0	0	0	0	0	0	0
ASV_1697	Fungi	Ascomycota	Sordariomycetes	Diaporthales	Togniniaceae	Phaeoacremonium	0	0	0	0	0	0	0	0	0	2	0	0	0	0	0	0	0	0	0	0	0	0	0	0
ASV_1700	Fungi	Ascomycota	Sordariomycetes	Sordariomycetes_unidentified	Sordariomycetes_unidentified_1	Sordariomycetes_unidentified_1	0	0	0	0	0	0	0	0	0	0	0	0	0	0	0	0	0	0	0	0	0	0	0	0
ASV_1701	Fungi	Ascomycota	Sordariomycetes	Hypocreales	Hypocreales_unidentified	Hypocreales_unidentified_1	0	0	0	4	0	0	0	0	0	0	0	0	0	0	0	0	0	0	0	0	0	0	0	0
ASV_1702	Fungi	Ascomycota	Eurotiomycetes	Onygenales	Onygenales_unidentified	Onygenales_unidentified_1	0	0	0	0	0	0	0	0	0	0	0	0	0	0	0	4	0	0	0	0	0	0	0	0
ASV_1703	Fungi	Fungi_unidentified	Fungi_unidentified_1	Fungi_unidentified_1	Fungi_unidentified_1_1	Fungi_unidentified_1_1	0	111	0	0	0	0	0	0	0	0	0	0	0	0	0	0	0	0	0	0	0	0	0	0
ASV_1704	Fungi	Ascomycota	Incertae_sedis_14	Incertae_sedis_15	Incertae_sedis_16	Ochroconis	0	0	0	0	0	0	0	0	0	0	0	0	0	0	0	0	0	0	0	1	0	0	0	0
ASV_1705	Fungi	Ascomycota	Saccharomycetes	Saccharomycetales	Incertae_sedis_11	Candida	0	0	0	0	0	0	0	0	0	0	0	0	0	0	0	0	0	0	0	0	0	0	0	0
ASV_1708	Fungi	Ascomycota	Sordariomycetes	Hypocreales	Nectriaceae	Gibberella	0	0	0	0	0	0	0	0	0	0	0	0	0	0	0	0	0	0	0	0	0	0	0	0
ASV_1709	Fungi	Fungi_unidentified	Fungi_unidentified_1	Fungi_unidentified_1	Fungi_unidentified_1_1	Fungi_unidentified_1_1	0	0	0	0	0	0	0	0	0	0	0	0	0	0	0	0	0	0	0	0	0	0	0	8
ASV_1710	Fungi	Fungi_unidentified	Fungi_unidentified_1	Fungi_unidentified_1	Fungi_unidentified_1_1	Fungi_unidentified_1_1	0	0	0	0	0	2	0	0	0	0	0	0	0	0	0	0	0	0	0	0	0	0	0	0
ASV_1711	Fungi	Ascomycota	Saccharomycetes	Saccharomycetales	Incertae_sedis_11	Candida	0	0	0	0	0	0	0	0	0	0	0	0	0	0	0	0	0	0	0	0	0	0	0	0
ASV_1712	Fungi	Ascomycota	Dothideomycetes	Pleosporales	Incertae_sedis_13	Pyrenochaeta	0	0	0	0	0	0	0	0	2	0	0	0	0	0	0	0	0	0	0	0	0	0	0	0
ASV_1714	Fungi	Basidiomycota	Agaricomycetes	Cantharellales	Incertae_sedis_24	Minimedusa	0	0	0	0	0	0	0	0	0	0	0	0	0	0	0	0	0	0	0	0	0	0	0	0
ASV_1715	Fungi	Ascomycota	Sordariomycetes	Incertae_sedis_7	Annulatascaceae	Conlarium	0	0	0	0	0	0	0	0	0	0	0	0	0	0	0	0	0	0	0	0	0	0	0	2
ASV_1718	Fungi	Fungi_unidentified	Fungi_unidentified_1	Fungi_unidentified_1	Fungi_unidentified_1_1	Fungi_unidentified_1_1	0	0	0	0	0	0	0	0	0	0	0	0	0	0	0	0	0	0	0	0	0	0	0	0
ASV_1720	Fungi	Chytridiomycota	Chytridiomycota_unidentified	Chytridiomycota_unidentified_1	Chytridiomycota_unidentified_1	Chytridiomycota_unidentified_1_1	14	0	0	0	0	0	0	0	0	0	0	0	0	0	0	0	0	0	0	0	0	0	0	0
ASV_1726	Fungi	Fungi_unidentified	Fungi_unidentified_1	Fungi_unidentified_1	Fungi_unidentified_1_1	Fungi_unidentified_1_1	0	0	0	0	0	0	0	0	0	0	0	0	0	0	125	0	0	0	0	0	0	0	0	0
ASV_1730	Fungi	Fungi_unidentified	Fungi_unidentified_1	Fungi_unidentified_1	Fungi_unidentified_1_1	Fungi_unidentified_1_1	0	0	0	0	0	0	0	0	0	0	0	0	0	0	0	53	0	0	0	0	0	0	0	0
ASV_1733	Fungi	Chytridiomycota	Chytridiomycota_unidentified	Chytridiomycota_unidentified_1	Chytridiomycota_unidentified_1	Chytridiomycota_unidentified_1_1	0	0	0	0	0	0	0	0	0	0	0	0	0	0	0	0	0	0	0	0	0	0	0	0
ASV_1735	Fungi	Ascomycota	Orbiliomycetes	Orbiliomycetes_unidentified	Orbiliomycetes_unidentified_1	Orbiliomycetes_unidentified_1	0	0	0	1	0	0	0	0	0	0	0	0	0	0	0	0	0	0	0	0	0	0	0	0
ASV_1736	Fungi	Ascomycota	Dothideomycetes	Pleosporales	Incertae_sedis_13	Shiraia	0	0	0	0	0	0	0	0	0	0	0	0	0	0	0	0	0	0	2	0	0	0	0	0
ASV_1737	Fungi	Basidiomycota	Agaricomycetes	Cantharellales	Ceratobasidiaceae	Ceratobasidiaceae_unidentified	0	0	0	0	0	0	0	0	0	0	2	0	0	0	0	0	0	0	0	0	0	0	0	0
ASV_1738	Fungi	Ascomycota	Sordariomycetes	Hypocreales	Hypocreales_unidentified	Hypocreales_unidentified_1	0	0	0	0	0	0	0	0	0	0	0	0	3	0	0	0	0	0	0	0	0	0	0	0
ASV_1739	Fungi	Basidiomycota	Tremellomycetes	Filobasidiales	Filobasidiaceae	Filobasidium	0	0	0	0	0	0	0	0	0	0	0	0	0	0	0	0	0	0	0	0	0	0	0	0
ASV_1741	Fungi	Ascomycota	Saccharomycetes	Saccharomycetales	Dipodascaceae	Geotrichum	0	0	0	0	0	0	0	0	0	0	0	0	0	0	0	0	0	0	0	0	0	0	0	0
ASV_1742	Fungi	Basidiomycota	Agaricomycetes	Polyporales	Polyporales_unidentified	Polyporales_unidentified_1	0	0	0	1	0	0	0	0	0	0	0	0	0	0	0	0	0	0	0	0	0	0	0	0
ASV_1743	Fungi	Fungi_unidentified	Fungi_unidentified_1	Fungi_unidentified_1	Fungi_unidentified_1_1	Fungi_unidentified_1_1	0	0	0	0	0	0	0	0	22	0	0	0	0	0	0	0	0	0	0	0	0	0	0	0
ASV_1744	Fungi	Chytridiomycota	Chytridiomycetes	Chytridiales	Chytridiales_unidentified	Chytridiales_unidentified_1	0	0	0	0	0	0	0	0	0	0	0	0	0	0	0	0	0	0	0	0	0	0	0	0
ASV_1746	Fungi	Chytridiomycota	Chytridiomycetes	Chytridiomycetes_unidentified	Chytridiomycetes_unidentified_1	Chytridiomycetes_unidentified_1	0	0	0	0	0	0	0	0	0	0	0	0	0	0	0	0	0	0	0	0	0	0	0	0
ASV_1747	Fungi	Ascomycota	Sordariomycetes	Hypocreales	Nectriaceae	Nectriaceae_unidentified	0	0	0	0	0	0	0	0	0	0	0	0	0	0	0	0	0	0	0	0	0	0	0	0
ASV_1748	Fungi	Basidiomycota	Agaricomycetes	Thelephorales	Thelephoraceae	Amaurodon	0	0	0	0	0	1	0	0	0	0	0	0	0	0	0	0	0	0	0	0	0	0	0	0
ASV_1751	Fungi	Ascomycota	Sordariomycetes	Diaporthales	Gnomoniaceae	Gnomonia	0	0	0	0	1	0	0	0	0	0	0	0	0	0	0	0	0	0	0	0	0	0	0	0
ASV_1752	Fungi	Fungi_unidentified	Fungi_unidentified_1	Fungi_unidentified_1	Fungi_unidentified_1_1	Fungi_unidentified_1_1	0	0	0	0	0	0	0	0	0	0	0	0	0	0	0	0	0	0	0	0	0	0	0	0
ASV_1754	Fungi	Fungi_unidentified	Fungi_unidentified_1	Fungi_unidentified_1	Fungi_unidentified_1_1	Fungi_unidentified_1_1	0	0	0	0	0	0	0	0	48	0	0	0	0	0	0	0	0	0	0	0	0	0	0	0
ASV_1757	Fungi	Ascomycota	Sordariomycetes	Sordariales	Lasiosphaeriaceae	Lasiosphaeriaceae_unidentified	0	0	0	0	0	0	0	0	0	0	0	0	0	0	1	0	0	0	0	0	0	0	0	0
ASV_1760	Fungi	Ascomycota	Incertae_sedis_14	Incertae_sedis_15	Incertae_sedis_16	Immersiporthe	1	0	0	0	0	0	0	0	0	0	0	0	0	0	0	0	0	0	0	0	0	0	0	0
ASV_1761	Fungi	Ascomycota	Sordariomycetes	Microascales	Microascaceae	Pseudallescheria	0	0	0	0	0	1	0	0	0	0	0	0	0	0	0	0	0	0	0	0	0	0	0	0
ASV_1763	Fungi	Chytridiomycota	Chytridiomycetes	Spizellomycetales	Spizellomycetaceae	Powellomyces	0	0	0	0	0	0	0	0	0	0	0	0	0	0	0	0	0	0	0	0	0	0	0	0
ASV_1764	Fungi	Ascomycota	Sordariomycetes	Sordariomycetes_unidentified	Sordariomycetes_unidentified_1	Sordariomycetes_unidentified_1	0	0	0	0	1	0	0	0	0	0	0	0	0	0	0	0	0	0	0	0	0	0	0	0
ASV_1765	Fungi	Ascomycota	Sordariomycetes	Incertae_sedis_7	Incertae_sedis_31	Savoryella	0	0	0	0	0	0	0	0	0	2	0	0	0	0	0	0	0	0	0	0	0	0	0	0
ASV_1766	Fungi	Fungi_unidentified	Fungi_unidentified_1	Fungi_unidentified_1	Fungi_unidentified_1_1	Fungi_unidentified_1_1	0	0	0	0	0	0	0	0	0	0	0	2	0	0	0	0	0	0	0	0	0	0	0	0
ASV_1767	Fungi	Ascomycota	Dothideomycetes	Pleosporales	Pleosporales_unidentified	Pleosporales_unidentified_1	0	0	0	0	0	0	0	0	0	0	0	0	0	0	0	0	0	0	0	0	0	0	0	0
ASV_1770	Fungi	Ascomycota	Sordariomycetes	Hypocreales	Nectriaceae	Fusarium	0	0	0	0	0	0	0	0	0	0	0	0	0	0	0	0	0	0	0	0	0	0	0	0
ASV_1771	Fungi	Chytridiomycota	Chytridiomycetes	Rhizophydiales	Rhizophydiaceae	Rhizophydium	0	0	0	0	0	0	0	0	0	0	0	0	0	0	0	0	0	0	11	0	0	0	0	0
ASV_1773	Fungi	Fungi_unidentified	Fungi_unidentified_1	Fungi_unidentified_1	Fungi_unidentified_1_1	Fungi_unidentified_1_1	0	0	1	0	0	0	0	0	0	0	0	0	0	0	0	0	0	0	0	0	0	0	0	0
ASV_1774	Fungi	Basidiomycota	Tremellomycetes	Filobasidiales	Filobasidiaceae	Cryptococcus	0	0	0	0	0	0	0	0	0	0	1	0	0	0	0	0	0	0	0	0	0	0	0	0
ASV_1776	Fungi	Ascomycota	Ascomycota_unidentified	Ascomycota_unidentified_1	Ascomycota_unidentified_1	Ascomycota_unidentified_1_1	0	0	0	0	0	0	0	0	0	0	0	0	0	0	0	0	0	0	0	0	0	0	0	0
ASV_1777	Fungi	Ascomycota	Sordariomycetes	Hypocreales	Ophiocordycipitaceae	Purpureocillium	0	0	0	0	0	0	0	0	0	0	0	0	2	0	0	0	0	0	0	0	0	0	0	0
ASV_1780	Fungi	Zygomycota	Incertae_sedis_10	Mortierellales	Mortierellaceae	Mortierella	0	0	0	0	0	0	0	0	0	0	0	2	0	0	0	0	0	0	0	0	0	0	0	0
ASV_1783	Fungi	Chytridiomycota	Chytridiomycetes	Chytridiomycetes_unidentified	Chytridiomycetes_unidentified_1	Chytridiomycetes_unidentified_1	0	0	0	0	0	0	0	0	0	0	0	0	0	0	0	0	0	0	0	0	0	0	0	0
ASV_1784	Fungi	Fungi_unidentified	Fungi_unidentified_1	Fungi_unidentified_1	Fungi_unidentified_1_1	Fungi_unidentified_1_1	0	0	0	0	0	0	0	0	0	0	0	0	0	0	0	0	0	0	0	0	0	0	0	0
ASV_1786	Fungi	Chytridiomycota	Chytridiomycota_unidentified	Chytridiomycota_unidentified_1	Chytridiomycota_unidentified_1	Chytridiomycota_unidentified_1_1	0	0	0	0	0	0	0	3	0	0	0	0	0	0	0	0	0	0	0	0	0	0	0	0
ASV_1788	Fungi	Basidiomycota	Agaricomycetes	Hymenochaetales	Schizoporaceae	Xylodon	0	0	0	0	0	0	0	0	0	0	0	0	0	0	0	0	0	0	0	0	0	0	0	0
ASV_1790	Fungi	Ascomycota	Dothideomycetes	Pleosporales	Pleomassariaceae	Prosthemium	0	0	0	3	0	0	0	0	0	0	0	0	0	0	0	0	0	0	0	0	0	0	0	0
ASV_1793	Fungi	Basidiomycota	Agaricomycetes	Atheliales	Atheliaceae	Byssocorticium	0	0	0	0	0	0	0	0	0	0	0	0	0	0	0	0	0	0	0	0	0	0	0	0
ASV_1794	Fungi	Ascomycota	Dothideomycetes	Dothideomycetes_unidentified	Dothideomycetes_unidentified_1	Dothideomycetes_unidentified_1	0	0	0	0	0	0	0	0	0	0	0	2	0	0	0	0	0	0	0	0	0	0	0	0
ASV_1795	Fungi	Ascomycota	Dothideomycetes	Pleosporales	Pleosporales_unidentified	Pleosporales_unidentified_1	0	0	0	0	0	0	0	0	0	0	0	0	0	0	0	0	0	0	0	0	0	0	0	0
ASV_1797	Fungi	Ascomycota	Ascomycota_unidentified	Ascomycota_unidentified_1	Ascomycota_unidentified_1	Ascomycota_unidentified_1_1	0	0	0	0	0	0	0	0	0	0	0	0	0	0	0	0	0	0	0	0	0	0	0	0
ASV_1799	Fungi	Fungi_unidentified	Fungi_unidentified_1	Fungi_unidentified_1	Fungi_unidentified_1_1	Fungi_unidentified_1_1	0	0	11	0	0	0	0	0	0	0	0	0	0	0	0	0	0	0	0	0	0	0	0	0
ASV_1801	Fungi	Basidiomycota	Agaricomycetes	Atheliales	Atheliaceae	Athelia	0	0	0	0	0	0	0	0	0	0	0	0	0	0	0	0	0	0	0	0	0	0	0	0
ASV_1802	Fungi	Ascomycota	Ascomycota_unidentified	Ascomycota_unidentified_1	Ascomycota_unidentified_1	Ascomycota_unidentified_1_1	0	0	0	0	22	0	0	0	0	0	0	0	0	0	0	0	0	0	0	0	0	0	0	0
ASV_1803	Fungi	Chytridiomycota	Chytridiomycetes	Rhizophydiales	Rhizophydiaceae	Rhizophydium	0	0	0	0	0	0	0	0	0	0	0	0	0	0	0	0	0	0	0	0	0	0	0	0
ASV_1804	Fungi	Chytridiomycota	Chytridiomycetes	Spizellomycetales	Spizellomycetaceae	Spizellomyces	0	0	0	0	0	0	0	0	0	0	0	0	0	0	0	0	0	0	0	0	0	0	0	0
ASV_1805	Fungi	Fungi_unidentified	Fungi_unidentified_1	Fungi_unidentified_1	Fungi_unidentified_1_1	Fungi_unidentified_1_1	0	0	0	0	0	0	0	0	0	0	0	0	0	0	0	0	0	0	0	0	0	0	11	0
ASV_1807	Fungi	Glomeromycota	Glomeromycetes	Glomerales	Glomeraceae	Glomeraceae_unidentified	0	0	0	0	0	0	0	0	0	0	0	0	0	0	0	0	0	0	0	0	0	0	0	0
ASV_1808	Fungi	Ascomycota	Sordariomycetes	Sordariomycetes_unidentified	Sordariomycetes_unidentified_1	Sordariomycetes_unidentified_1	0	0	0	0	0	0	0	0	0	0	0	0	0	0	0	0	0	0	0	0	0	0	0	0
ASV_1809	Fungi	Fungi_unidentified	Fungi_unidentified_1	Fungi_unidentified_1	Fungi_unidentified_1_1	Fungi_unidentified_1_1	0	0	0	0	0	0	0	0	0	0	0	0	0	0	0	0	1	0	0	0	0	0	0	0
ASV_1812	Fungi	Ascomycota	Sordariomycetes	Sordariomycetes_unidentified	Sordariomycetes_unidentified_1	Sordariomycetes_unidentified_1	0	0	0	0	0	0	0	0	0	0	2	0	0	0	0	0	0	0	0	0	0	0	0	0
ASV_1817	Fungi	Basidiomycota	Agaricomycetes	Cantharellales	Ceratobasidiaceae	Ceratobasidiaceae_unidentified	0	0	0	0	0	0	0	0	0	0	0	0	0	0	2	0	0	0	0	0	0	0	0	0
ASV_1818	Fungi	Ascomycota	Sordariomycetes	Sordariomycetes_unidentified	Sordariomycetes_unidentified_1	Sordariomycetes_unidentified_1	0	0	0	0	0	0	0	0	0	0	0	0	0	0	0	0	0	0	0	0	18	0	0	0
ASV_1820	Fungi	Fungi_unidentified	Fungi_unidentified_1	Fungi_unidentified_1	Fungi_unidentified_1_1	Fungi_unidentified_1_1	0	0	0	0	0	0	0	0	1	0	0	0	0	0	0	0	0	0	0	0	0	0	0	0
ASV_1826	Fungi	Fungi_unidentified	Fungi_unidentified_1	Fungi_unidentified_1	Fungi_unidentified_1_1	Fungi_unidentified_1_1	0	0	0	0	0	0	0	0	0	0	0	0	0	0	0	0	0	0	0	0	2	0	0	0
ASV_1829	Fungi	Zygomycota	Incertae_sedis_10	Mortierellales	Mortierellaceae	Mortierella	0	0	0	0	0	0	0	0	0	0	0	0	0	0	0	0	3	0	0	0	0	0	0	0
ASV_1831	Fungi	Ascomycota	Dothideomycetes	Pleosporales	Incertae_sedis_13	Periconia	0	0	2	0	0	0	0	0	0	0	0	0	0	0	0	0	0	0	0	0	0	0	0	0
ASV_1834	Fungi	Ascomycota	Sordariomycetes	Hypocreales	Hypocreaceae	Hypomyces	0	0	0	0	0	0	0	0	0	0	0	0	0	0	0	0	0	0	0	0	1	0	0	0
ASV_1835	Fungi	Chytridiomycota	Chytridiomycetes	Spizellomycetales	Spizellomycetaceae	Spizellomyces	0	0	0	0	0	0	0	0	0	0	57	0	0	0	0	0	0	0	0	0	0	0	0	0
ASV_1837	Fungi	Zygomycota	Incertae_sedis_10	Mortierellales	Mortierellaceae	Mortierella	0	0	0	0	0	0	0	0	0	0	0	0	0	0	0	0	0	0	0	0	0	0	0	0
ASV_1842	Fungi	Zygomycota	Incertae_sedis_10	Mortierellales	Mortierellaceae	Mortierella	0	0	0	0	0	4	0	0	0	0	0	0	0	0	0	0	0	0	0	0	0	0	0	0
ASV_1844	Fungi	Basidiomycota	Agaricomycetes	Agaricales	Tricholomataceae	Tricholoma	0	0	0	0	0	0	2	0	0	0	0	0	0	0	0	0	0	0	0	0	0	0	0	0
ASV_1846	Fungi	Ascomycota	Leotiomycetes	Helotiales	Helotiales_unidentified	Helotiales_unidentified_1	0	0	0	0	0	0	0	0	0	0	0	0	0	0	0	0	0	0	0	0	0	0	0	2
ASV_1847	Fungi	Basidiomycota	Agaricomycetes	Hymenochaetales	Schizoporaceae	Hyphodontia	0	0	0	0	0	0	0	0	0	0	0	0	0	0	0	0	0	0	0	0	1	0	0	0
ASV_1849	Fungi	Basidiomycota	Agaricomycetes	Polyporales	Polyporales_unidentified	Polyporales_unidentified_1	0	0	1	0	0	0	0	0	0	0	0	0	0	0	0	0	0	0	0	0	0	0	0	0
ASV_1850	Fungi	Glomeromycota	Glomeromycetes	Diversisporales	Acaulosporaceae	Acaulospora	0	0	0	0	0	0	0	0	0	0	0	0	0	0	0	0	0	0	0	0	0	0	0	0
ASV_1851	Fungi	Ascomycota	Eurotiomycetes	Chaetothyriales	Herpotrichiellaceae	Phaeococcomyces	0	0	0	0	0	0	0	0	0	0	0	0	0	0	0	0	0	0	3	0	0	0	0	0
ASV_1856	Fungi	Ascomycota	Sordariomycetes	Sordariomycetes_unidentified	Sordariomycetes_unidentified_1	Sordariomycetes_unidentified_1	0	0	0	2	0	0	0	0	0	0	0	0	0	0	0	0	0	0	0	0	0	0	0	0
ASV_1857	Fungi	Ascomycota	Sordariomycetes	Sordariales	Cephalothecaceae	Phialemonium	0	0	0	0	0	0	0	0	7	0	0	0	0	0	0	0	0	0	0	0	0	0	0	0
ASV_1858	Fungi	Basidiomycota	Agaricomycetes	Agaricales	Cortinariaceae	Cortinarius	0	0	1	0	0	0	0	0	0	0	0	0	0	0	0	0	0	0	0	0	0	0	0	0
ASV_1860	Fungi	Ascomycota	Ascomycota_unidentified	Ascomycota_unidentified_1	Ascomycota_unidentified_1	Ascomycota_unidentified_1_1	0	0	2	0	0	0	0	0	0	0	0	0	0	0	0	0	0	0	0	0	0	0	0	0
ASV_1862	Fungi	Basidiomycota	Agaricomycetes	Sebacinales	Sebacinales_unidentified	Sebacinales_unidentified_1	0	0	0	3	0	0	0	0	0	0	0	0	0	0	0	0	0	0	0	0	0	0	0	0
ASV_1863	Fungi	Ascomycota	Orbiliomycetes	Orbiliales	Orbiliaceae	Orbiliaceae_unidentified	0	0	0	0	0	0	0	0	0	0	0	0	0	0	0	0	0	0	0	0	0	0	0	0
ASV_1864	Fungi	Ascomycota	Sordariomycetes	Diaporthales	Diaporthales_unidentified	Diaporthales_unidentified_1	0	0	0	0	0	0	0	0	0	0	0	0	0	0	0	0	0	0	0	0	5	0	0	0
ASV_1865	Fungi	Ascomycota	Sordariomycetes	Sordariales	Lasiosphaeriaceae	Lasiosphaeriaceae_unidentified	0	0	0	0	0	0	0	0	0	0	0	0	0	0	0	0	0	0	0	0	0	0	0	0
ASV_1866	Fungi	Fungi_unidentified	Fungi_unidentified_1	Fungi_unidentified_1	Fungi_unidentified_1_1	Fungi_unidentified_1_1	0	0	0	0	0	0	0	0	2	0	0	0	0	0	0	0	0	0	0	0	0	0	0	0
ASV_1867	Fungi	Ascomycota	Dothideomycetes	Capnodiales	Mycosphaerellaceae	Sphaerulina	0	0	0	0	0	0	0	0	0	0	0	0	0	0	0	0	0	0	0	0	0	0	0	0
ASV_1868	Fungi	Ascomycota	Sordariomycetes	Hypocreales	Incertae_sedis_3	Sarocladium	0	0	0	0	0	0	0	0	0	0	0	0	0	0	0	0	0	0	0	0	0	0	0	1
ASV_1870	Fungi	Ascomycota	Dothideomycetes	Microthyriales	Microthyriaceae	Tothia	0	0	0	2	0	0	0	0	0	0	0	0	0	0	0	0	0	0	0	0	0	0	0	0
ASV_1871	Fungi	Ascomycota	Pezizomycetes	Pezizales	Pezizaceae	Pezizaceae_unidentified	0	0	2	0	0	0	0	0	0	0	0	0	0	0	0	0	0	0	0	0	0	0	0	0
ASV_1872	Fungi	Fungi_unidentified	Fungi_unidentified_1	Fungi_unidentified_1	Fungi_unidentified_1_1	Fungi_unidentified_1_1	0	0	0	0	0	0	0	0	5	0	0	0	0	0	0	0	0	0	0	0	0	0	0	0
ASV_1873	Fungi	Basidiomycota	Agaricomycetes	Thelephorales	Thelephoraceae	Thelephoraceae_unidentified	0	0	0	0	0	0	0	0	0	0	0	0	0	0	0	0	0	0	0	0	0	0	0	0
ASV_1879	Fungi	Ascomycota	Dothideomycetes	Pleosporales	Incertae_sedis_13	Phoma	0	0	0	0	0	0	0	0	0	0	0	0	0	0	0	0	3	0	0	0	0	0	0	0
ASV_1880	Fungi	Ascomycota	Ascomycota_unidentified	Ascomycota_unidentified_1	Ascomycota_unidentified_1	Ascomycota_unidentified_1_1	0	0	0	0	0	0	0	0	0	0	0	0	0	0	0	0	0	0	0	0	0	0	0	0
ASV_1882	Fungi	Basidiomycota	Agaricomycetes	Agaricales	Entolomataceae	Entoloma	0	0	0	0	0	0	0	0	0	0	0	0	0	0	0	0	0	0	0	0	1	0	0	0
ASV_1883	Fungi	Ascomycota	Sordariomycetes	Xylariales	Xylariales_unidentified	Xylariales_unidentified_1	0	0	0	0	0	0	0	0	0	0	0	0	0	0	0	0	0	0	0	0	0	0	0	0
ASV_1884	Fungi	Basidiomycota	Agaricomycetes	Thelephorales	Thelephoraceae	Tomentellopsis	0	0	0	0	0	0	0	0	0	0	0	0	0	0	0	0	0	0	0	0	0	0	0	0
ASV_1886	Fungi	Chytridiomycota	Chytridiomycetes	Spizellomycetales	Spizellomycetaceae	Spizellomyces	0	0	0	0	0	0	0	0	0	0	0	0	0	0	0	0	0	0	0	0	0	0	0	0
ASV_1887	Fungi	Fungi_unidentified	Fungi_unidentified_1	Fungi_unidentified_1	Fungi_unidentified_1_1	Fungi_unidentified_1_1	0	0	0	0	0	0	0	0	0	0	0	0	0	0	0	0	0	0	0	0	3	0	0	0
ASV_1888	Fungi	Ascomycota	Dothideomycetes	Pleosporales	Pleosporaceae	Alternaria	0	0	0	0	0	2	0	0	0	0	0	0	0	0	0	0	0	0	0	0	0	0	0	0
ASV_1889	Fungi	Fungi_unidentified	Fungi_unidentified_1	Fungi_unidentified_1	Fungi_unidentified_1_1	Fungi_unidentified_1_1	0	1	0	0	0	0	0	0	0	0	0	0	0	0	0	0	0	0	0	0	0	0	0	0
ASV_1890	Fungi	Ascomycota	Sordariomycetes	Sordariomycetes_unidentified	Sordariomycetes_unidentified_1	Sordariomycetes_unidentified_1	0	0	0	0	0	65	0	0	0	0	0	0	0	0	0	0	0	0	0	0	0	0	0	0
ASV_1892	Fungi	Ascomycota	Sordariomycetes	Sordariales	Lasiosphaeriaceae	Podospora	0	0	0	0	0	0	0	0	0	0	0	0	0	0	0	1	0	0	0	0	0	0	0	0
ASV_1894	Fungi	Ascomycota	Leotiomycetes	Helotiales	Helotiales_unidentified	Helotiales_unidentified_1	0	0	2	0	0	0	0	0	0	0	0	0	0	0	0	0	0	0	0	0	0	0	0	0
ASV_1899	Fungi	Ascomycota	Eurotiomycetes	Chaetothyriales	Herpotrichiellaceae	Herpotrichiellaceae_unidentified	2	0	0	0	0	0	0	0	0	0	0	0	0	0	0	0	0	0	0	0	0	0	0	0
ASV_1900	Fungi	Ascomycota	Sordariomycetes	Xylariales	Xylariaceae	Biscogniauxia	0	0	0	0	0	0	0	0	0	0	0	0	0	0	0	0	0	0	0	0	1	0	0	0
ASV_1901	Fungi	Chytridiomycota	Chytridiomycota_unidentified	Chytridiomycota_unidentified_1	Chytridiomycota_unidentified_1	Chytridiomycota_unidentified_1_1	0	0	0	0	0	0	0	2	0	0	0	0	0	0	0	0	0	0	0	0	0	0	0	0
ASV_1902	Fungi	Ascomycota	Ascomycota_unidentified	Ascomycota_unidentified_1	Ascomycota_unidentified_1	Ascomycota_unidentified_1_1	0	0	0	0	0	0	0	0	0	57	0	0	0	0	0	0	0	0	0	0	0	0	0	0
ASV_1903	Fungi	Zygomycota	Incertae_sedis_10	Mucorales	Cunninghamellaceae	Cunninghamella	0	0	0	0	0	0	0	0	0	0	0	0	0	0	0	0	0	0	0	0	0	0	0	0
ASV_1904	Fungi	Chytridiomycota	Chytridiomycetes	Spizellomycetales	Spizellomycetaceae	Powellomyces	0	0	0	0	0	0	0	0	0	0	0	0	0	0	0	0	0	0	0	0	0	0	0	0
ASV_1905	Fungi	Ascomycota	Dothideomycetes	Pleosporales	Lophiostomataceae	Lophiostoma	0	0	3	0	0	0	0	0	0	0	0	0	0	0	0	0	0	0	0	0	0	0	0	0
ASV_1906	Fungi	Zygomycota	Incertae_sedis_10	Mortierellales	Mortierellaceae	Mortierella	0	0	0	0	0	0	0	0	0	0	0	0	0	0	0	3	0	0	0	0	0	0	0	0
ASV_1907	Fungi	Chytridiomycota	Chytridiomycetes	Rhizophlyctidales	Rhizophlyctidaceae	Rhizophlyctis	0	0	0	0	0	0	0	0	0	0	0	0	0	0	0	0	0	0	0	0	0	0	2	0
ASV_1909	Fungi	Basidiomycota	Exobasidiomycetes	Exobasidiomycetes_unidentified	Exobasidiomycetes_unidentified_1	Exobasidiomycetes_unidentified_1	0	0	0	0	0	0	0	0	0	0	0	0	0	0	0	0	0	0	0	0	0	0	0	0
ASV_1910	Fungi	Ascomycota	Eurotiomycetes	Chaetothyriales	Herpotrichiellaceae	Herpotrichiellaceae_unidentified	0	0	0	0	0	0	0	0	0	0	0	0	0	0	0	0	0	0	0	0	2	0	0	0
ASV_1912	Fungi	Ascomycota	Sordariomycetes	Hypocreales	Nectriaceae	Fusarium	0	0	0	0	7	0	0	0	0	0	0	0	0	0	0	0	0	0	0	0	0	0	0	0
ASV_1913	Fungi	Basidiomycota	Agaricomycetes	Polyporales	Polyporaceae	Polyporaceae_unidentified	0	0	0	0	0	0	0	0	0	0	1	0	0	0	0	0	0	0	0	0	0	0	0	0
ASV_1917	Fungi	Basidiomycota	Agaricomycetes	Agaricales	Psathyrellaceae	Coprinellus	0	0	0	0	0	0	0	0	0	0	0	0	0	0	0	0	9	0	0	0	0	0	0	0
ASV_1918	Fungi	Ascomycota	Sordariomycetes	Xylariales	Amphisphaeriaceae	Adisciso	0	0	0	0	0	0	0	0	0	0	0	0	0	0	0	0	0	0	0	0	7	0	0	0
ASV_1920	Fungi	Ascomycota	Dothideomycetes	Microthyriales	Microthyriaceae	Tothia	0	0	0	0	3	0	0	0	0	0	0	0	0	0	0	0	0	0	0	0	0	0	0	0
ASV_1921	Fungi	Ascomycota	Dothideomycetes	Botryosphaeriales	Botryosphaeriales_unidentified	Botryosphaeriales_unidentified_1	0	0	0	0	0	0	0	0	0	0	26	0	0	0	0	0	0	0	0	0	0	0	0	0
ASV_1922	Fungi	Ascomycota	Orbiliomycetes	Orbiliomycetes_unidentified	Orbiliomycetes_unidentified_1	Orbiliomycetes_unidentified_1	0	0	0	0	0	0	0	0	0	0	0	0	0	0	0	0	0	0	0	0	0	0	0	0
ASV_1923	Fungi	Fungi_unidentified	Fungi_unidentified_1	Fungi_unidentified_1	Fungi_unidentified_1_1	Fungi_unidentified_1_1	0	0	0	0	0	0	0	0	0	0	0	0	0	0	0	0	0	0	0	0	0	0	0	0
ASV_1924	Fungi	Fungi_unidentified	Fungi_unidentified_1	Fungi_unidentified_1	Fungi_unidentified_1_1	Fungi_unidentified_1_1	0	0	0	0	0	0	0	0	0	0	0	0	0	0	0	0	0	0	0	0	0	0	0	0
ASV_1926	Fungi	Ascomycota	Sordariomycetes	Xylariales	Xylariaceae	Obolarina	0	0	3	0	0	0	0	0	0	0	0	0	0	0	0	0	0	0	0	0	0	0	0	0
ASV_1927	Fungi	Basidiomycota	Agaricomycetes	Hymenochaetales	Hymenochaetaceae	Coltricia	0	0	0	0	0	0	0	0	0	0	0	0	0	0	0	0	0	0	0	0	0	0	0	0
ASV_1929	Fungi	Basidiomycota	Agaricomycetes	Polyporales	Meruliaceae	Abortiporus	0	0	0	0	0	0	0	0	0	0	0	0	0	0	0	0	0	0	0	0	0	0	0	1
ASV_1930	Fungi	Basidiomycota	Tremellomycetes	Tremellales	Incertae_sedis_12	Derxomyces	0	0	0	0	0	0	0	0	0	0	4	0	0	0	0	0	0	0	0	0	0	0	0	0
ASV_1931	Fungi	Ascomycota	Sordariomycetes	Hypocreales	Nectriaceae	Fusarium	0	0	0	0	0	0	0	0	0	0	0	0	0	0	0	0	0	0	0	0	1	0	0	0
ASV_1932	Fungi	Fungi_unidentified	Fungi_unidentified_1	Fungi_unidentified_1	Fungi_unidentified_1_1	Fungi_unidentified_1_1	0	0	0	0	0	0	0	0	0	0	0	0	0	0	0	0	0	0	0	0	0	0	0	27
ASV_1937	Fungi	Ascomycota	Ascomycota_unidentified	Ascomycota_unidentified_1	Ascomycota_unidentified_1	Ascomycota_unidentified_1_1	0	1	0	0	0	0	0	0	0	0	0	0	0	0	0	0	0	0	0	0	0	0	0	0
ASV_1938	Fungi	Ascomycota	Sordariomycetes	Incertae_sedis_7	Annulatascaceae	Conlarium	0	0	0	0	0	0	0	0	0	0	0	0	0	0	0	18	0	0	0	0	0	0	0	0
ASV_1940	Fungi	Basidiomycota	Agaricomycetes	Agaricales	Entolomataceae	Entoloma	0	0	0	0	0	0	0	0	0	0	0	0	0	0	0	0	0	0	0	0	0	0	0	0
ASV_1941	Fungi	Fungi_unidentified	Fungi_unidentified_1	Fungi_unidentified_1	Fungi_unidentified_1_1	Fungi_unidentified_1_1	0	0	0	0	0	0	0	66	0	0	0	0	0	0	0	0	0	0	0	0	0	0	0	0
ASV_1944	Fungi	Ascomycota	Ascomycota_unidentified	Ascomycota_unidentified_1	Ascomycota_unidentified_1	Ascomycota_unidentified_1_1	0	0	0	0	0	0	0	0	0	0	0	0	0	0	0	0	0	0	0	0	5	0	0	0
ASV_1946	Fungi	Ascomycota	Ascomycota_unidentified	Ascomycota_unidentified_1	Ascomycota_unidentified_1	Ascomycota_unidentified_1_1	0	0	0	0	0	0	0	0	0	0	0	0	0	0	0	0	0	0	0	0	0	0	0	0
ASV_1948	Fungi	Ascomycota	Dothideomycetes	Pleosporales	Pleosporaceae	Setosphaeria	0	0	0	0	0	0	0	0	4	0	0	0	0	0	0	0	0	0	0	0	0	0	0	0
ASV_1949	Fungi	Fungi_unidentified	Fungi_unidentified_1	Fungi_unidentified_1	Fungi_unidentified_1_1	Fungi_unidentified_1_1	0	0	0	0	0	0	0	0	0	0	0	0	0	0	1	0	0	0	0	0	0	0	0	0
ASV_1950	Fungi	Ascomycota	Sordariomycetes	Xylariales	Xylariales_unidentified	Xylariales_unidentified_1	0	0	0	0	0	0	0	0	0	0	0	0	0	0	0	0	0	0	0	0	0	0	0	0
ASV_1954	Fungi	Zygomycota	Incertae_sedis_10	Mortierellales	Mortierellaceae	Mortierella	0	0	0	0	0	0	0	0	0	0	0	0	0	0	0	0	0	9	0	0	0	0	0	0
ASV_1956	Fungi	Basidiomycota	Agaricomycetes	Cantharellales	Cantharellaceae	Cantharellus	0	0	0	0	0	0	0	0	0	0	0	0	0	0	0	0	0	0	0	0	0	0	0	0
ASV_1957	Fungi	Ascomycota	Eurotiomycetes	Eurotiales	Trichocomaceae	Aspergillus	0	0	0	0	0	0	0	0	0	0	0	0	0	0	0	0	0	0	2	0	0	0	0	0
ASV_1958	Fungi	Ascomycota	Orbiliomycetes	Orbiliales	Orbiliaceae	Dactylella	0	0	0	0	0	0	0	0	0	0	0	0	0	0	0	0	0	0	0	0	0	0	0	0
ASV_1959	Fungi	Ascomycota	Sordariomycetes	Sordariomycetes_unidentified	Sordariomycetes_unidentified_1	Sordariomycetes_unidentified_1	0	0	0	0	0	0	0	0	0	0	0	0	0	0	0	0	0	0	0	0	0	0	0	0
ASV_1961	Fungi	Basidiomycota	Agaricomycetes	Sebacinales	Sebacinaceae	Sebacinaceae_unidentified	0	0	0	0	0	0	0	0	0	0	0	0	0	0	0	0	0	4	0	0	0	0	0	0
ASV_1965	Fungi	Ascomycota	Orbiliomycetes	Orbiliales	Orbiliaceae	Orbiliaceae_unidentified	0	0	0	0	0	0	0	0	0	0	0	0	0	0	0	0	0	0	0	0	0	0	0	0
ASV_1966	Fungi	Ascomycota	Leotiomycetes	Helotiales	Helotiales_unidentified	Helotiales_unidentified_1	0	0	0	0	0	0	0	0	0	0	0	0	0	0	0	0	0	0	0	0	3	0	0	0
ASV_1967	Fungi	Ascomycota	Dothideomycetes	Pleosporales	Incertae_sedis_13	Ascochyta	0	0	0	0	0	0	0	0	0	0	0	0	0	0	0	0	0	0	0	0	0	0	0	0
ASV_1968	Fungi	Basidiomycota	Agaricomycetes	Thelephorales	Thelephoraceae	Tomentella	0	0	0	0	0	0	0	0	0	4	0	0	0	0	0	0	0	0	0	0	0	0	0	0
ASV_1970	Fungi	Ascomycota	Sordariomycetes	Xylariales	Xylariaceae	Hypoxylon	0	0	0	0	0	0	0	0	0	0	0	0	0	0	0	0	0	0	0	0	0	0	0	0
ASV_1972	Fungi	Ascomycota	Sordariomycetes	Hypocreales	Ophiocordycipitaceae	Ophiocordyceps	0	0	6	0	0	0	0	0	0	0	0	0	0	0	0	0	0	0	0	0	0	0	0	0
ASV_1973	Fungi	Chytridiomycota	Chytridiomycota_unidentified	Chytridiomycota_unidentified_1	Chytridiomycota_unidentified_1	Chytridiomycota_unidentified_1_1	0	0	0	0	0	0	0	0	0	0	0	0	0	0	0	0	0	0	0	0	0	0	0	0
ASV_1975	Fungi	Fungi_unidentified	Fungi_unidentified_1	Fungi_unidentified_1	Fungi_unidentified_1_1	Fungi_unidentified_1_1	0	0	0	0	0	0	0	0	0	0	0	0	0	0	0	0	0	0	0	0	0	0	0	0
ASV_1976	Fungi	Ascomycota	Sordariomycetes	Hypocreales	Bionectriaceae	Bionectriaceae_unidentified	0	0	0	0	0	0	27	0	0	0	0	0	0	0	0	0	0	0	0	0	0	0	0	0
ASV_1977	Fungi	Basidiomycota	Agaricomycetes	Russulales	Peniophoraceae	Peniophora	0	0	0	1	0	0	0	0	0	0	0	0	0	0	0	0	0	0	0	0	0	0	0	0
ASV_1987	Fungi	Ascomycota	Eurotiomycetes	Eurotiales	Trichocomaceae	Paecilomyces	0	0	0	0	1	0	0	0	0	0	0	0	0	0	0	0	0	0	0	0	0	0	0	0
ASV_1990	Fungi	Ascomycota	Dothideomycetes	Pleosporales	Lophiostomataceae	Lophiostoma	0	0	0	0	0	0	0	0	0	0	0	1	0	0	0	0	0	0	0	0	0	0	0	0
ASV_1992	Fungi	Ascomycota	Eurotiomycetes	Chaetothyriales	Herpotrichiellaceae	Exophiala	0	0	0	0	0	0	0	0	0	0	0	0	0	0	0	0	0	0	0	0	5	0	0	0
ASV_1993	Fungi	Ascomycota	Sordariomycetes	Hypocreales	Hypocreaceae	Hypocreopsis	0	0	0	0	0	0	0	0	0	0	0	0	0	0	0	0	0	0	0	0	3	0	0	0
ASV_1996	Fungi	Ascomycota	Sordariomycetes	Sordariales	Sordariales_unidentified	Sordariales_unidentified_1	0	0	0	0	0	0	0	0	0	0	0	1	0	0	0	0	0	0	0	0	0	0	0	0
ASV_1999	Fungi	Ascomycota	Sordariomycetes	Hypocreales	Bionectriaceae	Bionectriaceae_unidentified	1	0	0	0	0	0	0	0	0	0	0	0	0	0	0	0	0	0	0	0	0	0	0	0
ASV_2001	Fungi	Basidiomycota	Agaricomycetes	Thelephorales	Thelephoraceae	Tomentella	0	0	0	0	0	0	0	0	0	0	4	0	0	0	0	0	0	0	0	0	0	0	0	0
ASV_2007	Fungi	Fungi_unidentified	Fungi_unidentified_1	Fungi_unidentified_1	Fungi_unidentified_1_1	Fungi_unidentified_1_1	0	0	0	0	0	0	0	0	0	0	0	0	0	0	0	0	0	0	0	0	0	0	0	0
ASV_2008	Fungi	Fungi_unidentified	Fungi_unidentified_1	Fungi_unidentified_1	Fungi_unidentified_1_1	Fungi_unidentified_1_1	0	0	0	0	0	0	0	0	0	0	0	0	0	0	0	0	0	0	0	0	0	0	0	0
ASV_2009	Fungi	Ascomycota	Saccharomycetes	Saccharomycetales	Saccharomycetaceae	Naumovozyma	0	0	0	0	0	0	0	0	0	0	0	0	0	0	0	0	0	0	0	0	0	0	0	0
ASV_2010	Fungi	Basidiomycota	Agaricomycetes	Cantharellales	Ceratobasidiaceae	Ceratobasidiaceae_unidentified	0	0	0	0	0	0	0	0	0	0	0	0	0	0	0	0	0	0	0	0	0	0	0	0
ASV_2011	Fungi	Basidiomycota	Agaricomycetes	Cantharellales	Ceratobasidiaceae	Ceratobasidiaceae_unidentified	0	0	0	0	0	0	0	0	0	0	0	0	0	0	0	0	0	0	0	0	0	0	0	0
ASV_2013	Fungi	Ascomycota	Pezizomycetes	Pezizales	Incertae_sedis_32	Cephaliophora	0	0	0	0	0	0	0	1	0	0	0	0	0	0	0	0	0	0	0	0	0	0	0	0
ASV_2017	Fungi	Basidiomycota	Agaricomycetes	Agaricomycetes_unidentified	Agaricomycetes_unidentified_1	Agaricomycetes_unidentified_1	0	0	0	0	0	0	0	0	0	0	0	0	0	0	0	0	0	0	0	0	0	3	0	0
ASV_2019	Fungi	Ascomycota	Ascomycota_unidentified	Ascomycota_unidentified_1	Ascomycota_unidentified_1	Ascomycota_unidentified_1_1	0	0	0	0	2	0	0	0	0	0	0	0	0	0	0	0	0	0	0	0	0	0	0	0
ASV_2020	Fungi	Ascomycota	Sordariomycetes	Hypocreales	Nectriaceae	Fusicolla	0	0	0	0	0	0	0	0	0	0	0	0	0	0	0	0	0	0	1	0	0	0	0	0
ASV_2022	Fungi	Ascomycota	Sordariomycetes	Hypocreales	Incertae_sedis_3	Stachybotrys	0	0	0	0	0	0	0	2	0	0	0	0	0	0	0	0	0	0	0	0	0	0	0	0
ASV_2023	Fungi	Ascomycota	Sordariomycetes	Hypocreales	Incertae_sedis_3	Acremonium	0	0	0	0	0	0	0	0	0	0	0	0	0	0	0	0	0	0	0	0	7	0	0	0
ASV_2024	Fungi	Fungi_unidentified	Fungi_unidentified_1	Fungi_unidentified_1	Fungi_unidentified_1_1	Fungi_unidentified_1_1	0	0	0	0	0	0	0	0	0	0	0	0	0	0	0	0	0	0	0	0	0	0	0	0
ASV_2026	Fungi	Ascomycota	Orbiliomycetes	Orbiliales	Orbiliaceae	Orbiliaceae_unidentified	0	0	0	9	0	0	0	0	0	0	0	0	0	0	0	0	0	0	0	0	0	0	0	0
ASV_2029	Fungi	Basidiomycota	Tremellomycetes	Tremellales	Tremellales_unidentified	Tremellales_unidentified_1	0	0	0	0	0	0	0	0	0	0	0	0	0	0	0	0	0	0	0	0	0	0	0	0
ASV_2030	Fungi	Ascomycota	Dothideomycetes	Pleosporales	Incertae_sedis_13	Massariosphaeria	0	0	0	0	0	0	0	0	0	0	0	0	0	0	0	0	0	0	0	0	0	0	0	0
ASV_2032	Fungi	Basidiomycota	Agaricomycetes	Cantharellales	Incertae_sedis_24	Minimedusa	0	0	0	0	0	0	0	0	0	0	5	0	0	0	0	0	0	0	0	0	0	0	0	0
ASV_2033	Fungi	Ascomycota	Sordariomycetes	Hypocreales	Nectriaceae	Fusarium	0	0	0	0	0	0	0	0	0	0	0	0	0	0	0	0	0	0	0	0	0	0	0	0
ASV_2036	Fungi	Fungi_unidentified	Fungi_unidentified_1	Fungi_unidentified_1	Fungi_unidentified_1_1	Fungi_unidentified_1_1	0	0	0	0	0	0	0	0	0	0	0	0	0	3	0	0	0	0	0	0	0	0	0	0
ASV_2038	Fungi	Chytridiomycota	Chytridiomycetes	Rhizophydiales	Protrudomycetaceae	Protrudomyces	0	0	0	0	0	0	0	0	0	0	0	0	0	0	0	0	0	0	0	2	0	0	0	0
ASV_2039	Fungi	Ascomycota	Dothideomycetes	Pleosporales	Venturiaceae_1	Fusicladium	0	0	0	0	0	0	1	0	0	0	0	0	0	0	0	0	0	0	0	0	0	0	0	0
ASV_2042	Fungi	Ascomycota	Saccharomycetes	Saccharomycetales	Saccharomycetaceae	Naumovozyma	0	0	0	0	0	0	0	0	0	0	0	0	0	0	0	0	0	0	0	0	0	0	0	0
ASV_2044	Fungi	Fungi_unidentified	Fungi_unidentified_1	Fungi_unidentified_1	Fungi_unidentified_1_1	Fungi_unidentified_1_1	0	0	0	0	0	0	0	0	0	0	0	0	0	0	0	0	0	0	0	0	0	0	0	0
ASV_2045	Fungi	Basidiomycota	Microbotryomycetes	Sporidiobolales	Incertae_sedis_25	Rhodotorula	0	0	0	0	0	0	0	0	0	0	0	6	0	0	0	0	0	0	0	0	0	0	0	0
ASV_2046	Fungi	Ascomycota	Sordariomycetes	Incertae_sedis_7	Incertae_sedis_31	Savoryella	0	0	0	0	0	0	0	0	0	0	0	0	0	0	0	0	0	0	0	0	8	0	0	0
ASV_2047	Fungi	Ascomycota	Incertae_sedis_14	Incertae_sedis_15	Incertae_sedis_16	Incertae_sedis_16_unidentified	0	0	0	0	0	0	0	0	0	0	0	0	0	0	0	0	0	0	0	0	0	0	0	0
ASV_2048	Fungi	Fungi_unidentified	Fungi_unidentified_1	Fungi_unidentified_1	Fungi_unidentified_1_1	Fungi_unidentified_1_1	0	0	0	0	2	0	0	0	0	0	0	0	0	0	0	0	0	0	0	0	0	0	0	0
ASV_2051	Fungi	Chytridiomycota	Chytridiomycetes	Spizellomycetales	Spizellomycetaceae	Spizellomyces	0	0	0	0	0	0	0	0	0	0	0	0	0	0	0	3	0	0	0	0	0	0	0	0
ASV_2054	Fungi	Ascomycota	Sordariomycetes	Xylariales	Incertae_sedis_9	Microdochium	0	0	0	4	0	0	0	0	0	0	0	0	0	0	0	0	0	0	0	0	0	0	0	0
ASV_2055	Fungi	Basidiomycota	Agaricomycetes	Agaricales	Entolomataceae	Entoloma	0	0	0	0	3	0	0	0	0	0	0	0	0	0	0	0	0	0	0	0	0	0	0	0
ASV_2057	Fungi	Ascomycota	Sordariomycetes	Incertae_sedis_7	Annulatascaceae	Conlarium	0	0	0	0	0	0	0	0	0	0	0	0	0	0	0	0	0	0	0	0	0	0	0	0
ASV_2059	Fungi	Basidiomycota	Microbotryomycetes	Sporidiobolales	Incertae_sedis_25	Rhodotorula	2	0	0	0	0	0	0	0	0	0	0	0	0	0	0	0	0	0	0	0	0	0	0	0
ASV_2062	Fungi	Ascomycota	Pezizomycetes	Pezizales	Ascobolaceae	Ascobolus	0	0	0	0	0	0	0	0	0	0	0	0	0	0	0	1	0	0	0	0	0	0	0	0
ASV_2063	Fungi	Glomeromycota	Glomeromycetes	Glomerales	Glomeraceae	Glomus	0	0	0	0	0	0	0	0	16	0	0	0	0	0	0	0	0	0	0	0	0	0	0	0
ASV_2064	Fungi	Fungi_unidentified	Fungi_unidentified_1	Fungi_unidentified_1	Fungi_unidentified_1_1	Fungi_unidentified_1_1	0	0	0	1	0	0	0	0	0	0	0	0	0	0	0	0	0	0	0	0	0	0	0	0
ASV_2065	Fungi	Ascomycota	Eurotiomycetes	Chaetothyriales	Chaetothyriales_unidentified	Chaetothyriales_unidentified_1	0	0	0	0	0	0	0	0	0	0	0	0	0	0	0	0	0	0	0	0	15	0	0	0
ASV_2067	Fungi	Ascomycota	Sordariomycetes	Sordariales	Lasiosphaeriaceae	Podospora	0	0	0	0	0	0	0	0	0	0	0	0	0	0	0	0	0	0	0	0	0	0	0	37
ASV_2069	Fungi	Ascomycota	Leotiomycetes	Helotiales	Helotiales_unidentified	Helotiales_unidentified_1	0	0	0	0	3	0	0	0	0	0	0	0	0	0	0	0	0	0	0	0	0	0	0	0
ASV_2074	Fungi	Zygomycota	Incertae_sedis_10	Mortierellales	Mortierellaceae	Mortierella	0	0	0	0	0	0	0	0	2	0	0	0	0	0	0	0	0	0	0	0	0	0	0	0
ASV_2075	Fungi	Ascomycota	Incertae_sedis_14	Incertae_sedis_15	Incertae_sedis_16	Phaeoisaria	0	0	0	0	0	0	0	0	0	0	0	0	0	0	0	0	0	0	0	0	0	0	0	0
ASV_2078	Fungi	Ascomycota	Pezizomycetes	Pezizales	Pyronemataceae	Rhodoscypha	0	0	0	0	0	0	0	0	0	0	0	0	0	0	0	0	0	0	0	0	0	0	0	0
ASV_2080	Fungi	Ascomycota	Dothideomycetes	Pleosporales	Pleosporales_unidentified	Pleosporales_unidentified_1	0	0	0	0	0	1	0	0	0	0	0	0	0	0	0	0	0	0	0	0	0	0	0	0
ASV_2082	Fungi	Ascomycota	Sordariomycetes	Hypocreales	Ophiocordycipitaceae	Elaphocordyceps	0	0	0	0	0	0	0	0	0	0	0	0	0	1	0	0	0	0	0	0	0	0	0	0
ASV_2083	Fungi	Ascomycota	Sordariomycetes	Incertae_sedis_7	Annulatascaceae	Conlarium	0	0	0	0	0	0	0	0	0	0	0	0	0	0	0	0	0	0	0	0	0	0	0	3
ASV_2086	Fungi	Ascomycota	Dothideomycetes	Pleosporales	Sporormiaceae	Preussia	0	0	0	0	0	0	0	0	0	0	3	0	0	0	0	0	0	0	0	0	0	0	0	0
ASV_2087	Fungi	Ascomycota	Ascomycota_unidentified	Ascomycota_unidentified_1	Ascomycota_unidentified_1	Ascomycota_unidentified_1_1	0	0	1	0	0	0	0	0	0	0	0	0	0	0	0	0	0	0	0	0	0	0	0	0
ASV_2091	Fungi	Ascomycota	Pezizomycetes	Pezizales	Ascobolaceae	Ascobolus	0	0	0	0	3	0	0	0	0	0	0	0	0	0	0	0	0	0	0	0	0	0	0	0
ASV_2093	Fungi	Ascomycota	Sordariomycetes	Diaporthales	Togniniaceae	Phaeoacremonium	0	0	0	0	0	0	0	0	0	0	0	1	0	0	0	0	0	0	0	0	0	0	0	0
ASV_2094	Fungi	Basidiomycota	Agaricomycetes	Hymenochaetales	Hymenochaetales_unidentified	Hymenochaetales_unidentified_1	0	0	0	0	0	0	0	0	0	0	0	2	0	0	0	0	0	0	0	0	0	0	0	0
ASV_2095	Fungi	Basidiomycota	Basidiomycota_unidentified	Basidiomycota_unidentified_1	Basidiomycota_unidentified_1	Basidiomycota_unidentified_1_1	0	0	0	0	0	0	0	0	1	0	0	0	0	0	0	0	0	0	0	0	0	0	0	0
ASV_2096	Fungi	Ascomycota	Sordariomycetes	Hypocreales	Nectriaceae	Geejayessia	0	0	0	0	0	0	0	0	0	0	0	0	0	0	0	0	0	0	0	0	0	0	0	0
ASV_2097	Fungi	Fungi_unidentified	Fungi_unidentified_1	Fungi_unidentified_1	Fungi_unidentified_1_1	Fungi_unidentified_1_1	0	0	0	0	0	0	0	0	0	0	0	0	0	0	0	0	0	0	0	0	0	0	0	0
ASV_2099	Fungi	Fungi_unidentified	Fungi_unidentified_1	Fungi_unidentified_1	Fungi_unidentified_1_1	Fungi_unidentified_1_1	0	0	0	0	0	0	0	0	0	0	0	0	2	0	0	0	0	0	0	0	0	0	0	0
ASV_2100	Fungi	Basidiomycota	Agaricomycetes	Hymenochaetales	Repetobasidiaceae	Rickenella	0	0	0	0	0	0	0	0	0	0	43	0	0	0	0	0	0	0	0	0	0	0	0	0
ASV_2101	Fungi	Glomeromycota	Glomeromycetes	Glomerales	Glomeraceae	Rhizophagus	0	0	0	0	0	0	0	0	0	0	0	0	0	0	0	0	0	0	0	0	0	0	0	0
ASV_2102	Fungi	Ascomycota	Dothideomycetes	Pleosporales	Massarinaceae	Massarinaceae_unidentified	0	0	0	13	0	0	0	0	0	0	0	0	0	0	0	0	0	0	0	0	0	0	0	0
ASV_2103	Fungi	Ascomycota	Leotiomycetes	Helotiales	Helotiales_unidentified	Helotiales_unidentified_1	0	0	0	0	0	0	0	0	0	0	0	0	0	0	0	0	0	0	0	0	0	2	0	0
ASV_2104	Fungi	Ascomycota	Sordariomycetes	Sordariales	Incertae_sedis_23	Ramophialophora	0	0	0	0	0	0	0	0	0	0	0	0	0	0	0	0	0	0	0	0	0	0	0	0
ASV_2106	Fungi	Fungi_unidentified	Fungi_unidentified_1	Fungi_unidentified_1	Fungi_unidentified_1_1	Fungi_unidentified_1_1	0	0	0	0	0	0	0	0	0	0	0	0	0	0	0	0	0	0	0	0	0	0	0	0
ASV_2109	Fungi	Basidiomycota	Basidiomycota_unidentified	Basidiomycota_unidentified_1	Basidiomycota_unidentified_1	Basidiomycota_unidentified_1_1	0	0	0	0	0	0	0	1	0	0	0	0	0	0	0	0	0	0	0	0	0	0	0	0
ASV_2110	Fungi	Ascomycota	Pezizomycetes	Pezizales	Pyronemataceae	Pseudaleuria	0	0	0	0	0	0	0	0	0	0	2	0	0	0	0	0	0	0	0	0	0	0	0	0
ASV_2112	Fungi	Ascomycota	Orbiliomycetes	Orbiliales	Orbiliaceae	Dactylella	0	0	0	0	0	0	0	0	0	0	0	0	0	0	0	0	0	0	0	0	0	0	0	0
ASV_2116	Fungi	Fungi_unidentified	Fungi_unidentified_1	Fungi_unidentified_1	Fungi_unidentified_1_1	Fungi_unidentified_1_1	0	0	0	0	0	0	0	0	0	0	0	0	0	0	0	0	0	0	0	0	0	0	0	4
ASV_2117	Fungi	Ascomycota	Pezizomycetes	Pezizales	Pyronemataceae	Pseudaleuria	0	0	0	0	0	0	0	0	0	0	0	0	0	0	0	0	0	0	6	0	0	0	0	0
ASV_2118	Fungi	Ascomycota	Sordariomycetes	Microascales	Microascaceae	Pseudallescheria	0	0	0	0	0	0	0	0	0	0	0	0	0	0	0	0	0	0	0	0	0	0	0	0
ASV_2119	Fungi	Ascomycota	Ascomycota_unidentified	Ascomycota_unidentified_1	Ascomycota_unidentified_1	Ascomycota_unidentified_1_1	0	5	0	0	0	0	0	0	0	0	0	0	0	0	0	0	0	0	0	0	0	0	0	0
ASV_2120	Fungi	Ascomycota	Orbiliomycetes	Orbiliales	Orbiliaceae	Orbiliaceae_unidentified	0	0	0	4	0	0	0	0	0	0	0	0	0	0	0	0	0	0	0	0	0	0	0	0
ASV_2123	Fungi	Zygomycota	Incertae_sedis_10	Endogonales	Endogonales_unidentified	Endogonales_unidentified_1	0	0	0	0	0	0	0	0	0	0	0	0	0	0	0	0	0	0	0	0	0	0	0	0
ASV_2124	Fungi	Glomeromycota	Glomeromycetes	Paraglomerales	Paraglomerales_unidentified	Paraglomerales_unidentified_1	0	0	0	0	0	4	0	0	0	0	0	0	0	0	0	0	0	0	0	0	0	0	0	0
ASV_2125	Fungi	Ascomycota	Dothideomycetes	Pleosporales	Venturiaceae_1	Fusicladium	0	0	0	0	0	0	0	0	0	0	0	0	0	0	0	0	0	0	0	0	0	0	0	0
ASV_2126	Fungi	Fungi_unidentified	Fungi_unidentified_1	Fungi_unidentified_1	Fungi_unidentified_1_1	Fungi_unidentified_1_1	0	0	0	0	0	0	0	16	0	0	0	0	0	0	0	0	0	0	0	0	0	0	0	0
ASV_2127	Fungi	Basidiomycota	Tremellomycetes	Tremellomycetes_unidentified	Tremellomycetes_unidentified_1	Tremellomycetes_unidentified_1	0	0	0	0	0	0	0	0	0	0	0	0	0	0	0	0	0	0	0	0	2	0	0	0
ASV_2128	Fungi	Ascomycota	Sordariomycetes	Microascales	Microascales_unidentified	Microascales_unidentified_1	0	0	0	0	0	0	3	0	0	0	0	0	0	0	0	0	0	0	0	0	0	0	0	0
ASV_2129	Fungi	Ascomycota	Dothideomycetes	Microthyriales	Microthyriaceae	Tothia	0	0	0	0	0	0	0	0	0	0	0	0	0	0	0	0	0	0	0	0	1	0	0	0
ASV_2130	Fungi	Ascomycota	Eurotiomycetes	Eurotiales	Trichocomaceae	Penicillium	0	0	0	0	0	1	0	0	0	0	0	0	0	0	0	0	0	0	0	0	0	0	0	0
ASV_2133	Fungi	Basidiomycota	Agaricomycetes	Russulales	Stephanosporaceae	Cristinia	0	0	0	0	0	0	0	0	0	0	0	0	0	0	0	0	0	0	0	0	0	0	0	0
ASV_2135	Fungi	Ascomycota	Sordariomycetes	Xylariales	Xylariales_unidentified	Xylariales_unidentified_1	0	0	0	0	106	0	0	0	0	0	0	0	0	0	0	0	0	0	0	0	0	0	0	0
ASV_2136	Fungi	Basidiomycota	Agaricomycetes	Agaricomycetes_unidentified	Agaricomycetes_unidentified_1	Agaricomycetes_unidentified_1	0	0	0	0	0	0	0	0	1	0	0	0	0	0	0	0	0	0	0	0	0	0	0	0
ASV_2139	Fungi	Chytridiomycota	Chytridiomycetes	Rhizophlyctidales	Rhizophlyctidaceae	Rhizophlyctis	0	0	0	0	0	0	0	0	0	0	0	0	5	0	0	0	0	0	0	0	0	0	0	0
ASV_2140	Fungi	Ascomycota	Dothideomycetes	Pleosporales	Pleosporales_unidentified	Pleosporales_unidentified_1	0	0	0	0	0	0	11	0	0	0	0	0	0	0	0	0	0	0	0	0	0	0	0	0
ASV_2142	Fungi	Ascomycota	Saccharomycetes	Saccharomycetales	Dipodascaceae	Geotrichum	0	0	0	0	0	0	0	0	0	0	0	0	0	0	0	0	0	0	0	0	0	0	3	0
ASV_2143	Fungi	Ascomycota	Dothideomycetes	Dothideomycetes_unidentified	Dothideomycetes_unidentified_1	Dothideomycetes_unidentified_1	0	0	0	0	0	0	0	0	0	0	0	0	0	0	0	0	0	0	0	0	0	0	0	0
ASV_2148	Fungi	Basidiomycota	Agaricomycetes	Polyporales	Phanerochaetaceae	Ceriporia	0	0	0	0	0	0	0	0	0	0	0	0	1	0	0	0	0	0	0	0	0	0	0	0
ASV_2152	Fungi	Ascomycota	Sordariomycetes	Sordariomycetes_unidentified	Sordariomycetes_unidentified_1	Sordariomycetes_unidentified_1	0	0	2	0	0	0	0	0	0	0	0	0	0	0	0	0	0	0	0	0	0	0	0	0
ASV_2153	Fungi	Fungi_unidentified	Fungi_unidentified_1	Fungi_unidentified_1	Fungi_unidentified_1_1	Fungi_unidentified_1_1	0	0	0	0	0	0	0	4	0	0	0	0	0	0	0	0	0	0	0	0	0	0	0	0
ASV_2156	Fungi	Ascomycota	Ascomycota_unidentified	Ascomycota_unidentified_1	Ascomycota_unidentified_1	Ascomycota_unidentified_1_1	0	0	0	0	0	0	0	0	0	0	0	0	0	0	0	1	0	0	0	0	0	0	0	0
ASV_2157	Fungi	Ascomycota	Eurotiomycetes	Eurotiales	Trichocomaceae	Talaromyces	0	0	0	0	0	0	0	0	0	0	0	0	0	0	0	0	0	0	0	0	0	0	0	0
ASV_2159	Fungi	Ascomycota	Saccharomycetes	Saccharomycetales	Incertae_sedis_11	Cyberlindnera	0	0	0	0	0	0	0	0	0	0	0	0	0	0	0	0	0	0	0	0	0	0	0	0
ASV_2161	Fungi	Ascomycota	Eurotiomycetes	Chaetothyriales	Chaetothyriaceae	Cyphellophora	0	0	0	0	0	4	0	0	0	0	0	0	0	0	0	0	0	0	0	0	0	0	0	0
ASV_2164	Fungi	Fungi_unidentified	Fungi_unidentified_1	Fungi_unidentified_1	Fungi_unidentified_1_1	Fungi_unidentified_1_1	0	0	0	0	0	0	0	0	0	0	0	0	0	0	0	0	0	0	0	0	0	0	0	0
ASV_2165	Fungi	Ascomycota	Saccharomycetes	Saccharomycetales	Saccharomycetaceae	Naumovozyma	0	0	0	0	0	0	0	0	0	0	0	0	0	0	0	0	0	0	0	0	0	0	0	0
ASV_2166	Fungi	Ascomycota	Eurotiomycetes	Chaetothyriales	Incertae_sedis_42	Strelitziana	0	0	0	0	0	0	0	0	0	0	0	0	0	0	0	0	0	0	0	0	0	0	0	0
ASV_2174	Fungi	Chytridiomycota	Chytridiomycota_unidentified	Chytridiomycota_unidentified_1	Chytridiomycota_unidentified_1	Chytridiomycota_unidentified_1_1	0	0	0	0	0	0	0	0	0	0	0	0	0	0	0	0	0	0	0	0	0	0	2	0
ASV_2176	Fungi	Ascomycota	Dothideomycetes	Pleosporales	Leptosphaeriaceae	Leptosphaeria	0	0	0	16	0	0	0	0	0	0	0	0	0	0	0	0	0	0	0	0	0	0	0	0
ASV_2178	Fungi	Chytridiomycota	Chytridiomycota_unidentified	Chytridiomycota_unidentified_1	Chytridiomycota_unidentified_1	Chytridiomycota_unidentified_1_1	0	0	0	0	0	0	0	0	0	0	0	0	0	0	0	0	0	0	0	0	0	0	0	0
ASV_2179	Fungi	Ascomycota	Dothideomycetes	Pleosporales	Pleosporales_unidentified	Pleosporales_unidentified_1	0	0	0	0	0	0	0	0	0	0	0	0	0	0	0	0	0	0	0	0	0	0	0	0
ASV_2181	Fungi	Ascomycota	Ascomycota_unidentified	Ascomycota_unidentified_1	Ascomycota_unidentified_1	Ascomycota_unidentified_1_1	0	0	0	0	0	0	0	0	0	0	0	0	0	0	0	0	0	0	0	0	0	2	0	0
ASV_2185	Fungi	Ascomycota	Eurotiomycetes	Eurotiomycetes_unidentified	Eurotiomycetes_unidentified_1	Eurotiomycetes_unidentified_1	0	0	0	0	4	0	0	0	0	0	0	0	0	0	0	0	0	0	0	0	0	0	0	0
ASV_2186	Fungi	Fungi_unidentified	Fungi_unidentified_1	Fungi_unidentified_1	Fungi_unidentified_1_1	Fungi_unidentified_1_1	0	0	0	0	0	0	0	0	0	0	0	0	0	0	0	0	0	0	0	0	0	0	0	0
ASV_2187	Fungi	Fungi_unidentified	Fungi_unidentified_1	Fungi_unidentified_1	Fungi_unidentified_1_1	Fungi_unidentified_1_1	0	0	0	0	0	0	0	0	0	0	0	0	0	0	0	0	0	0	0	0	0	0	0	0
ASV_2188	Fungi	Ascomycota	Sordariomycetes	Hypocreales	Bionectriaceae	Heleococcum	0	0	0	0	0	0	0	0	0	0	0	0	0	0	0	0	0	0	0	0	0	0	0	0
ASV_2190	Fungi	Ascomycota	Dothideomycetes	Dothideomycetes_unidentified	Dothideomycetes_unidentified_1	Dothideomycetes_unidentified_1	0	0	0	0	0	0	0	0	0	0	0	0	0	0	2	0	0	0	0	0	0	0	0	0
ASV_2192	Fungi	Ascomycota	Pezizomycetes	Pezizales	Pyronemataceae	Geopora	0	0	0	0	27	0	0	0	0	0	0	0	0	0	0	0	0	0	0	0	0	0	0	0
ASV_2193	Fungi	Fungi_unidentified	Fungi_unidentified_1	Fungi_unidentified_1	Fungi_unidentified_1_1	Fungi_unidentified_1_1	0	1	0	0	0	0	0	0	0	0	0	0	0	0	0	0	0	0	0	0	0	0	0	0
ASV_2194	Fungi	Ascomycota	Pezizomycetes	Pezizales	Incertae_sedis_32	Pulvinula	0	0	0	0	0	0	0	0	0	0	0	0	0	0	0	0	0	0	0	0	0	0	0	0
ASV_2195	Fungi	Ascomycota	Saccharomycetes	Saccharomycetales	Pichiaceae	Pichia	0	0	0	0	0	0	0	0	0	0	0	0	0	0	0	0	0	0	0	0	0	0	0	0
ASV_2196	Fungi	Chytridiomycota	Chytridiomycetes	Spizellomycetales	Spizellomycetaceae	Spizellomyces	2	0	0	0	0	0	0	0	0	0	0	0	0	0	0	0	0	0	0	0	0	0	0	0
ASV_2197	Fungi	Ascomycota	Orbiliomycetes	Orbiliales	Orbiliaceae	Arthrobotrys	0	0	0	0	0	0	0	0	0	0	0	0	0	0	0	0	0	0	0	0	0	0	0	0
ASV_2202	Fungi	Chytridiomycota	Chytridiomycota_unidentified	Chytridiomycota_unidentified_1	Chytridiomycota_unidentified_1	Chytridiomycota_unidentified_1_1	0	0	0	0	0	0	0	0	0	0	0	0	0	0	0	0	0	0	8	0	0	0	0	0
ASV_2203	Fungi	Zygomycota	Incertae_sedis_10	Mortierellales	Mortierellaceae	Mortierella	0	0	0	0	0	0	0	0	0	0	0	0	0	0	0	0	0	0	0	0	0	0	1	0
ASV_2205	Fungi	Ascomycota	Sordariomycetes	Hypocreales	Incertae_sedis_3	Acremonium	0	0	0	0	0	0	0	0	0	0	0	0	0	0	0	0	0	0	0	0	0	0	0	0
ASV_2207	Fungi	Ascomycota	Sordariomycetes	Incertae_sedis_7	Magnaporthaceae	Magnaporthaceae_unidentified	0	0	0	0	0	0	0	0	0	0	0	0	0	0	0	0	0	0	0	0	0	0	0	0
ASV_2209	Fungi	Fungi_unidentified	Fungi_unidentified_1	Fungi_unidentified_1	Fungi_unidentified_1_1	Fungi_unidentified_1_1	0	0	0	0	0	0	0	0	0	0	0	0	0	0	0	0	0	0	0	0	0	0	0	0
ASV_2213	Fungi	Ascomycota	Pezizomycetes	Pezizales	Pyronemataceae	Scutellinia	0	0	0	0	0	0	0	0	0	0	0	0	0	0	0	0	0	0	0	27	0	0	0	0
ASV_2214	Fungi	Zygomycota	Incertae_sedis_10	Mucorales	Mucoraceae	Mucor	0	0	0	0	0	0	0	0	0	0	0	0	0	0	0	0	0	0	0	0	0	0	0	0
ASV_2216	Fungi	Ascomycota	Sordariomycetes	Sordariomycetes_unidentified	Sordariomycetes_unidentified_1	Sordariomycetes_unidentified_1	0	0	0	0	0	0	0	0	0	0	0	0	0	0	0	0	0	0	0	0	0	0	0	0
ASV_2217	Fungi	Ascomycota	Sordariomycetes	Hypocreales	Nectriaceae	Cylindrocarpon	0	0	16	0	0	0	0	0	0	0	0	0	0	0	0	0	0	0	0	0	0	0	0	0
ASV_2219	Fungi	Zygomycota	Incertae_sedis_10	Kickxellales	Kickxellaceae	Coemansia	0	0	0	0	0	0	0	0	0	0	0	0	0	0	0	0	0	0	0	2	0	0	0	0
ASV_2220	Fungi	Ascomycota	Incertae_sedis_14	Incertae_sedis_15	Incertae_sedis_16	Chalara	0	0	0	0	70	0	0	0	0	0	0	0	0	0	0	0	0	0	0	0	0	0	0	0
ASV_2221	Fungi	Basidiomycota	Tremellomycetes	Filobasidiales	Filobasidiaceae	Cryptococcus	0	0	0	0	0	0	0	0	0	0	0	0	0	0	0	0	0	0	0	0	0	0	0	0
ASV_2223	Fungi	Chytridiomycota	Chytridiomycota_unidentified	Chytridiomycota_unidentified_1	Chytridiomycota_unidentified_1	Chytridiomycota_unidentified_1_1	0	0	0	0	0	0	0	1	0	0	0	0	0	0	0	0	0	0	0	0	0	0	0	0
ASV_2224	Fungi	Basidiomycota	Agaricomycetes	Agaricales	Clavariaceae	Clavaria	0	0	1	0	0	0	0	0	0	0	0	0	0	0	0	0	0	0	0	0	0	0	0	0
ASV_2225	Fungi	Ascomycota	Sordariomycetes	Microascales	Microascales_unidentified	Microascales_unidentified_1	0	0	0	0	0	0	0	0	0	0	0	0	0	0	0	0	0	0	0	0	0	0	0	0
ASV_2226	Fungi	Basidiomycota	Microbotryomycetes	Microbotryales	Microbotryaceae	Microbotryum	0	0	29	0	0	0	0	0	0	0	0	0	0	0	0	0	0	0	0	0	0	0	0	0
ASV_2228	Fungi	Chytridiomycota	Chytridiomycetes	Rhizophlyctidales	Rhizophlyctidaceae	Rhizophlyctis	0	0	0	0	0	0	0	0	0	0	0	0	0	0	0	0	0	0	0	10	0	0	0	0
ASV_2233	Fungi	Ascomycota	Ascomycota_unidentified	Ascomycota_unidentified_1	Ascomycota_unidentified_1	Ascomycota_unidentified_1_1	0	0	0	0	0	0	0	0	0	0	0	0	0	0	0	0	0	0	0	0	0	0	0	0
ASV_2234	Fungi	Ascomycota	Dothideomycetes	Pleosporales	Cucurbitariaceae	Pyrenochaetopsis	0	0	0	0	0	0	0	0	0	0	0	0	0	0	0	1	0	0	0	0	0	0	0	0
ASV_2236	Fungi	Ascomycota	Dothideomycetes	Pleosporales	Pleosporales_unidentified	Pleosporales_unidentified_1	0	0	0	0	0	0	0	0	0	0	0	0	0	0	0	0	0	0	0	0	0	0	0	0
ASV_2238	Fungi	Basidiomycota	Microbotryomycetes	Incertae_sedis_49	Incertae_sedis_50	Glaciozyma	0	0	0	0	0	0	0	0	0	0	0	0	0	0	0	0	0	0	0	0	0	0	0	0
ASV_2239	Fungi	Fungi_unidentified	Fungi_unidentified_1	Fungi_unidentified_1	Fungi_unidentified_1_1	Fungi_unidentified_1_1	0	0	0	0	0	0	0	0	0	0	0	0	0	0	0	0	0	0	0	0	0	0	0	0
ASV_2240	Fungi	Fungi_unidentified	Fungi_unidentified_1	Fungi_unidentified_1	Fungi_unidentified_1_1	Fungi_unidentified_1_1	0	0	0	0	0	0	0	0	0	0	0	0	0	0	44	0	0	0	0	0	0	0	0	0
ASV_2241	Fungi	Chytridiomycota	Chytridiomycetes	Olpidiales	Olpidiaceae	Olpidium	0	0	0	0	0	0	0	0	0	0	0	0	0	0	0	0	0	0	0	0	0	0	0	0
ASV_2243	Fungi	Ascomycota	Ascomycota_unidentified	Ascomycota_unidentified_1	Ascomycota_unidentified_1	Ascomycota_unidentified_1_1	0	0	0	1	0	0	0	0	0	0	0	0	0	0	0	0	0	0	0	0	0	0	0	0
ASV_2245	Fungi	Basidiomycota	Agaricomycetes	Cantharellales	Cantharellaceae	Cantharellus	0	0	0	0	0	0	0	0	0	0	1	0	0	0	0	0	0	0	0	0	0	0	0	0
ASV_2247	Fungi	Fungi_unidentified	Fungi_unidentified_1	Fungi_unidentified_1	Fungi_unidentified_1_1	Fungi_unidentified_1_1	0	0	0	0	0	0	0	0	0	0	0	0	0	0	0	0	0	0	0	0	0	0	0	0
ASV_2248	Fungi	Fungi_unidentified	Fungi_unidentified_1	Fungi_unidentified_1	Fungi_unidentified_1_1	Fungi_unidentified_1_1	0	0	0	0	0	0	0	0	0	0	0	0	0	0	0	0	0	0	0	0	0	0	0	0
ASV_2250	Fungi	Basidiomycota	Agaricomycetes	Agaricales	Lyophyllaceae	Lyophyllum	0	0	0	0	0	0	0	0	0	0	0	0	0	0	0	0	0	0	0	0	0	0	0	0
ASV_2253	Fungi	Ascomycota	Incertae_sedis_14	Incertae_sedis_15	Incertae_sedis_16	Scolecobasidium	0	0	0	0	0	0	0	0	0	0	0	0	0	0	0	0	0	0	0	0	0	0	0	0
ASV_2254	Fungi	Chytridiomycota	Chytridiomycetes	Rhizophydiales	Kappamycetaceae	Kappamyces	0	0	0	0	0	0	1	0	0	0	0	0	0	0	0	0	0	0	0	0	0	0	0	0
ASV_2255	Fungi	Ascomycota	Sordariomycetes	Sordariales	Lasiosphaeriaceae	Podospora	0	0	0	0	0	0	0	0	0	0	0	0	0	0	0	0	0	0	0	0	0	0	0	0
ASV_2258	Fungi	Ascomycota	Sordariomycetes	Hypocreales	Incertae_sedis_3	Acremonium	0	0	0	0	0	0	0	0	0	0	0	0	0	0	0	0	0	0	0	0	0	0	0	0
ASV_2261	Fungi	Basidiomycota	Agaricomycetes	Hymenochaetales	Repetobasidiaceae	Rickenella	0	0	0	0	0	1	0	0	0	0	0	0	0	0	0	0	0	0	0	0	0	0	0	0
ASV_2262	Fungi	Ascomycota	Ascomycota_unidentified	Ascomycota_unidentified_1	Ascomycota_unidentified_1	Ascomycota_unidentified_1_1	0	0	0	0	0	0	0	0	0	0	0	0	0	0	0	0	0	0	0	0	0	0	0	0
ASV_2263	Fungi	Fungi_unidentified	Fungi_unidentified_1	Fungi_unidentified_1	Fungi_unidentified_1_1	Fungi_unidentified_1_1	0	0	0	0	0	0	0	0	0	0	0	0	0	0	0	0	0	0	1	0	0	0	0	0
ASV_2265	Fungi	Basidiomycota	Exobasidiomycetes	Tilletiales	Tilletiaceae	Tilletia	0	0	0	0	0	0	0	0	0	0	0	0	0	0	0	0	0	0	0	0	0	0	0	0
ASV_2268	Fungi	Fungi_unidentified	Fungi_unidentified_1	Fungi_unidentified_1	Fungi_unidentified_1_1	Fungi_unidentified_1_1	0	0	0	0	0	0	0	0	0	0	0	0	0	0	0	0	0	0	0	0	0	0	0	0
ASV_2270	Fungi	Ascomycota	Saccharomycetes	Saccharomycetales	Saccharomycetaceae	Naumovozyma	0	0	0	0	0	0	0	0	10	0	0	0	0	0	0	0	0	0	0	0	0	0	0	0
ASV_2273	Fungi	Ascomycota	Eurotiomycetes	Chaetothyriales	Chaetothyriaceae	Cyphellophora	0	0	21	0	0	0	0	0	0	0	0	0	0	0	0	0	0	0	0	0	0	0	0	0
ASV_2274	Fungi	Ascomycota	Dothideomycetes	Pleosporales	Pleosporales_unidentified	Pleosporales_unidentified_1	3	0	0	0	0	0	0	0	0	0	0	0	0	0	0	0	0	0	0	0	0	0	0	0
ASV_2277	Fungi	Basidiomycota	Tremellomycetes	Tremellales	Incertae_sedis_12	Bullera	0	0	0	0	0	0	0	0	0	0	0	0	0	0	0	0	0	0	0	0	0	0	0	0
ASV_2279	Fungi	Fungi_unidentified	Fungi_unidentified_1	Fungi_unidentified_1	Fungi_unidentified_1_1	Fungi_unidentified_1_1	0	0	0	0	0	0	0	0	0	0	0	0	0	0	0	0	0	0	0	0	0	3	0	0
ASV_2283	Fungi	Fungi_unidentified	Fungi_unidentified_1	Fungi_unidentified_1	Fungi_unidentified_1_1	Fungi_unidentified_1_1	0	0	0	0	0	0	0	0	0	0	0	0	0	0	0	0	0	0	0	0	0	0	0	0
ASV_2285	Fungi	Ascomycota	Incertae_sedis_14	Incertae_sedis_15	Incertae_sedis_16	Cordana	0	0	0	0	0	0	0	0	0	0	0	0	0	0	26	0	0	0	0	0	0	0	0	0
ASV_2286	Fungi	Fungi_unidentified	Fungi_unidentified_1	Fungi_unidentified_1	Fungi_unidentified_1_1	Fungi_unidentified_1_1	0	0	2	0	0	0	0	0	0	0	0	0	0	0	0	0	0	0	0	0	0	0	0	0
ASV_2290	Fungi	Ascomycota	Eurotiomycetes	Chaetothyriales	Herpotrichiellaceae	Herpotrichiellaceae_unidentified	0	0	0	0	0	0	0	0	0	0	0	0	0	0	0	0	0	0	0	0	0	0	0	0
ASV_2291	Fungi	Ascomycota	Dothideomycetes	Microthyriales	Microthyriaceae	Tothia	0	0	0	0	0	0	0	0	0	0	0	0	0	0	0	0	0	0	0	0	0	0	0	0
ASV_2292	Fungi	Ascomycota	Dothideomycetes	Pleosporales	Incertae_sedis_13	Ascochyta	0	0	0	0	1	0	0	0	0	0	0	0	0	0	0	0	0	0	0	0	0	0	0	0
ASV_2293	Fungi	Ascomycota	Dothideomycetes	Dothideomycetes_unidentified	Dothideomycetes_unidentified_1	Dothideomycetes_unidentified_1	0	0	0	0	0	0	0	0	0	0	0	0	0	0	0	0	0	0	0	0	6	0	0	0
ASV_2294	Fungi	Ascomycota	Sordariomycetes	Hypocreales	Hypocreaceae	Trichoderma	0	0	0	0	0	0	0	0	0	0	0	0	0	0	0	0	0	0	0	0	0	0	0	0
ASV_2295	Fungi	Ascomycota	Dothideomycetes	Pleosporales	Leptosphaeriaceae	Coniothyrium	0	0	0	0	0	0	0	0	0	0	0	0	0	0	0	0	0	3	0	0	0	0	0	0
ASV_2296	Fungi	Zygomycota	Incertae_sedis_10	Mucorales	Mucoraceae	Mucor	0	0	0	0	0	0	0	0	1	0	0	0	0	0	0	0	0	0	0	0	0	0	0	0
ASV_2297	Fungi	Fungi_unidentified	Fungi_unidentified_1	Fungi_unidentified_1	Fungi_unidentified_1_1	Fungi_unidentified_1_1	0	0	0	0	0	0	0	0	0	0	0	0	0	0	0	0	0	0	0	0	0	0	0	0
ASV_2301	Fungi	Fungi_unidentified	Fungi_unidentified_1	Fungi_unidentified_1	Fungi_unidentified_1_1	Fungi_unidentified_1_1	0	0	16	0	0	0	0	0	0	0	0	0	0	0	0	0	0	0	0	0	0	0	0	0
ASV_2302	Fungi	Ascomycota	Saccharomycetes	Saccharomycetales	Saccharomycetaceae	Naumovozyma	0	0	0	0	2	0	0	0	0	0	0	0	0	0	0	0	0	0	0	0	0	0	0	0
ASV_2303	Fungi	Basidiomycota	Agaricomycetes	Agaricomycetes_unidentified	Agaricomycetes_unidentified_1	Agaricomycetes_unidentified_1	0	0	0	0	0	0	0	0	0	0	0	0	0	0	0	0	0	0	0	0	0	6	0	0
ASV_2304	Fungi	Fungi_unidentified	Fungi_unidentified_1	Fungi_unidentified_1	Fungi_unidentified_1_1	Fungi_unidentified_1_1	0	0	1	0	0	0	0	0	0	0	0	0	0	0	0	0	0	0	0	0	0	0	0	0
ASV_2309	Fungi	Ascomycota	Eurotiomycetes	Eurotiales	Trichocomaceae	Talaromyces	0	0	0	0	0	0	0	0	1	0	0	0	0	0	0	0	0	0	0	0	0	0	0	0
ASV_2310	Fungi	Chytridiomycota	Neocallimastigomycetes	Neocallimastigales	Neocallimastigaceae	Orpinomyces	0	0	0	0	0	0	0	0	0	0	0	0	0	2	0	0	0	0	0	0	0	0	0	0
ASV_2311	Fungi	Zygomycota	Incertae_sedis_10	Mortierellales	Mortierellaceae	Mortierella	0	0	0	0	0	0	0	0	0	0	0	0	0	0	0	0	0	0	0	0	0	0	0	0
ASV_2315	Fungi	Basidiomycota	Agaricomycetes	Cantharellales	Ceratobasidiaceae	Ceratobasidiaceae_unidentified	0	0	0	0	0	0	0	0	0	3	0	0	0	0	0	0	0	0	0	0	0	0	0	0
ASV_2316	Fungi	Ascomycota	Dothideomycetes	Jahnulales	Aliquandostipitaceae	Xylomyces	0	0	0	0	0	0	0	0	0	0	0	0	0	0	0	0	0	0	0	0	0	0	0	1
ASV_2317	Fungi	Ascomycota	Eurotiomycetes	Eurotiales	Trichocomaceae	Penicillium	0	0	0	0	0	0	0	0	0	0	0	0	0	0	0	0	0	0	0	0	0	0	0	0
ASV_2320	Fungi	Ascomycota	Sordariomycetes	Sordariales	Lasiosphaeriaceae	Podospora	0	0	0	0	0	0	0	0	0	0	0	0	19	0	0	0	0	0	0	0	0	0	0	0
ASV_2323	Fungi	Ascomycota	Sordariomycetes	Chaetosphaeriales	Chaetosphaeriales_unidentified	Chaetosphaeriales_unidentified_1	0	0	0	0	0	0	0	0	0	0	0	0	0	0	0	0	0	0	0	0	0	0	0	0
ASV_2328	Fungi	Ascomycota	Sordariomycetes	Sordariomycetes_unidentified	Sordariomycetes_unidentified_1	Sordariomycetes_unidentified_1	0	0	0	0	0	0	4	0	0	0	0	0	0	0	0	0	0	0	0	0	0	0	0	0
ASV_2329	Fungi	Ascomycota	Dothideomycetes	Pleosporales	Pleosporaceae	Alternaria	0	0	0	0	0	0	0	0	0	0	0	0	0	0	0	0	0	0	0	0	0	0	0	0
ASV_2330	Fungi	Chytridiomycota	Chytridiomycetes	Spizellomycetales	Spizellomycetaceae	Powellomyces	0	0	0	0	0	0	0	0	0	0	0	0	0	0	0	0	0	0	0	0	0	0	0	0
ASV_2331	Fungi	Ascomycota	Ascomycota_unidentified	Ascomycota_unidentified_1	Ascomycota_unidentified_1	Ascomycota_unidentified_1_1	0	0	0	0	0	0	0	0	0	0	0	0	0	0	0	0	0	0	0	0	3	0	0	0
ASV_2334	Fungi	Chytridiomycota	Chytridiomycetes	Spizellomycetales	Spizellomycetaceae	Spizellomyces	0	0	0	0	0	0	0	0	0	0	0	0	0	0	0	0	0	0	0	0	0	0	0	0
ASV_2335	Fungi	Basidiomycota	Microbotryomycetes	Sporidiobolales	Incertae_sedis_25	Rhodotorula	0	0	0	0	0	0	0	0	0	0	0	0	0	0	0	0	0	0	0	0	0	0	4	0
ASV_2336	Fungi	Ascomycota	Pezizomycetes	Pezizales	Pyronemataceae	Scutellinia	0	0	0	0	0	0	0	0	0	0	0	0	0	0	0	0	5	0	0	0	0	0	0	0
ASV_2337	Fungi	Ascomycota	Sordariomycetes	Hypocreales	Nectriaceae	Fusarium	0	1	0	0	0	0	0	0	0	0	0	0	0	0	0	0	0	0	0	0	0	0	0	0
ASV_2340	Fungi	Fungi_unidentified	Fungi_unidentified_1	Fungi_unidentified_1	Fungi_unidentified_1_1	Fungi_unidentified_1_1	0	0	0	0	0	0	0	0	0	0	0	0	0	0	0	0	0	0	0	0	0	0	0	0
ASV_2341	Fungi	Fungi_unidentified	Fungi_unidentified_1	Fungi_unidentified_1	Fungi_unidentified_1_1	Fungi_unidentified_1_1	0	0	0	0	0	0	0	1	0	0	0	0	0	0	0	0	0	0	0	0	0	0	0	0
ASV_2343	Fungi	Chytridiomycota	Chytridiomycota_unidentified	Chytridiomycota_unidentified_1	Chytridiomycota_unidentified_1	Chytridiomycota_unidentified_1_1	0	0	0	0	0	0	0	0	0	0	0	0	0	0	0	0	0	0	0	0	0	0	0	0
ASV_2344	Fungi	Fungi_unidentified	Fungi_unidentified_1	Fungi_unidentified_1	Fungi_unidentified_1_1	Fungi_unidentified_1_1	0	0	0	0	0	0	0	0	0	0	0	0	0	0	0	0	0	4	0	0	0	0	0	0
ASV_2346	Fungi	Zygomycota	Incertae_sedis_10	Mortierellales	Mortierellaceae	Mortierella	0	0	0	0	0	0	0	0	0	0	0	0	12	0	0	0	0	0	0	0	0	0	0	0
ASV_2347	Fungi	Ascomycota	Dothideomycetes	Dothideomycetes_unidentified	Dothideomycetes_unidentified_1	Dothideomycetes_unidentified_1	0	0	0	0	0	0	0	8	0	0	0	0	0	0	0	0	0	0	0	0	0	0	0	0
ASV_2349	Fungi	Ascomycota	Dothideomycetes	Pleosporales	Pleosporales_unidentified	Pleosporales_unidentified_1	0	0	0	0	0	0	0	0	0	0	0	0	0	0	0	0	0	0	0	0	0	0	0	0
ASV_2351	Fungi	Basidiomycota	Agaricomycetes	Cantharellales	Ceratobasidiaceae	Ceratobasidiaceae_unidentified	0	0	2	0	0	0	0	0	0	0	0	0	0	0	0	0	0	0	0	0	0	0	0	0
ASV_2353	Fungi	Fungi_unidentified	Fungi_unidentified_1	Fungi_unidentified_1	Fungi_unidentified_1_1	Fungi_unidentified_1_1	0	0	0	0	0	0	0	0	0	0	0	0	0	0	0	0	0	0	0	0	0	0	1	0
ASV_2355	Fungi	Ascomycota	Leotiomycetes	Helotiales	Helotiaceae	Hymenoscyphus	0	0	0	0	0	0	0	0	0	0	0	0	0	0	0	0	0	0	0	0	5	0	0	0
ASV_2356	Fungi	Ascomycota	Eurotiomycetes	Chaetothyriales	Chaetothyriales_unidentified	Chaetothyriales_unidentified_1	0	0	0	0	0	0	0	0	0	0	0	0	0	0	0	0	0	0	0	0	1	0	0	0
ASV_2357	Fungi	Basidiomycota	Agaricomycetes	Agaricomycetes_unidentified	Agaricomycetes_unidentified_1	Agaricomycetes_unidentified_1	0	0	0	0	0	0	0	0	0	0	0	0	0	0	0	0	0	0	0	39	0	0	0	0
ASV_2361	Fungi	Basidiomycota	Agaricomycetes	Sebacinales	Sebacinaceae	Sebacina	0	0	0	0	0	0	0	0	0	0	0	0	0	0	0	0	0	0	0	0	0	0	0	0
ASV_2362	Fungi	Basidiomycota	Microbotryomycetes	Sporidiobolales	Incertae_sedis_25	Rhodotorula	0	0	0	0	0	0	3	0	0	0	0	0	0	0	0	0	0	0	0	0	0	0	0	0
ASV_2363	Fungi	Ascomycota	Eurotiomycetes	Eurotiomycetes_unidentified	Eurotiomycetes_unidentified_1	Eurotiomycetes_unidentified_1	0	0	0	0	0	0	0	0	0	0	0	0	0	0	0	0	0	0	0	0	0	0	0	1
ASV_2364	Fungi	Fungi_unidentified	Fungi_unidentified_1	Fungi_unidentified_1	Fungi_unidentified_1_1	Fungi_unidentified_1_1	0	0	0	0	0	0	0	0	0	0	0	0	0	0	0	0	0	0	0	0	0	0	0	0
ASV_2365	Fungi	Basidiomycota	Agaricomycetes	Agaricomycetes_unidentified	Agaricomycetes_unidentified_1	Agaricomycetes_unidentified_1	0	0	0	0	0	0	0	0	0	0	0	0	0	0	0	0	0	0	0	0	0	0	2	0
ASV_2366	Fungi	Ascomycota	Dothideomycetes	Incertae_sedis_8	Pseudeurotiaceae	Pseudeurotiaceae_unidentified	1	0	0	0	0	0	0	0	0	0	0	0	0	0	0	0	0	0	0	0	0	0	0	0
ASV_2369	Fungi	Basidiomycota	Agaricomycetes	Agaricales	Pluteaceae	Pluteus	0	0	0	0	0	0	0	0	0	0	0	0	0	0	0	0	0	0	0	0	0	0	0	0
ASV_2373	Fungi	Ascomycota	Sordariomycetes	Xylariales	Incertae_sedis_9	Microdochium	0	0	0	0	0	0	0	0	0	0	0	0	0	0	0	0	0	0	0	0	0	0	0	0
ASV_2374	Fungi	Ascomycota	Sordariomycetes	Sordariomycetes_unidentified	Sordariomycetes_unidentified_1	Sordariomycetes_unidentified_1	0	0	0	0	0	0	0	0	0	0	0	0	0	0	0	0	0	0	0	0	0	2	0	0
ASV_2375	Fungi	Basidiomycota	Agaricomycetes	Auriculariales	Incertae_sedis_28	Auricularia	0	0	0	0	0	0	0	0	0	0	0	0	0	0	0	0	0	0	0	0	0	0	0	0
ASV_2379	Fungi	Basidiomycota	Agaricomycetes	Agaricales	Agaricales_unidentified	Agaricales_unidentified_1	0	0	0	0	0	0	0	0	0	0	0	0	0	0	0	0	0	0	0	0	0	0	0	0
ASV_2381	Fungi	Fungi_unidentified	Fungi_unidentified_1	Fungi_unidentified_1	Fungi_unidentified_1_1	Fungi_unidentified_1_1	0	0	0	0	0	0	0	0	0	0	0	0	0	0	0	1	0	0	0	0	0	0	0	0
ASV_2383	Fungi	Ascomycota	Sordariomycetes	Sordariales	Lasiosphaeriaceae	Cercophora	0	0	0	0	0	0	0	0	0	0	0	0	0	0	0	0	0	0	0	3	0	0	0	0
ASV_2384	Fungi	Basidiomycota	Microbotryomycetes	Sporidiobolales	Incertae_sedis_25	Rhodotorula	0	0	0	0	0	0	0	0	0	0	0	0	0	0	0	0	0	4	0	0	0	0	0	0
ASV_2389	Fungi	Ascomycota	Eurotiomycetes	Chaetothyriales	Chaetothyriales_unidentified	Chaetothyriales_unidentified_1	0	0	0	3	0	0	0	0	0	0	0	0	0	0	0	0	0	0	0	0	0	0	0	0
ASV_2394	Fungi	Ascomycota	Sordariomycetes	Hypocreales	Incertae_sedis_3	Acremonium	0	0	0	0	0	0	0	3	0	0	0	0	0	0	0	0	0	0	0	0	0	0	0	0
ASV_2395	Fungi	Basidiomycota	Agaricomycetes	Agaricales	Clavariaceae	Clavariaceae_unidentified	0	0	0	0	1	0	0	0	0	0	0	0	0	0	0	0	0	0	0	0	0	0	0	0
ASV_2396	Fungi	Fungi_unidentified	Fungi_unidentified_1	Fungi_unidentified_1	Fungi_unidentified_1_1	Fungi_unidentified_1_1	0	0	0	0	0	0	0	0	0	0	0	0	0	0	0	0	0	0	0	0	0	0	0	0
ASV_2398	Fungi	Ascomycota	Sordariomycetes	Sordariomycetes_unidentified	Sordariomycetes_unidentified_1	Sordariomycetes_unidentified_1	0	0	0	0	0	0	0	0	0	0	0	0	0	0	0	0	0	0	0	0	0	0	0	0
ASV_2399	Fungi	Ascomycota	Dothideomycetes	Botryosphaeriales	Incertae_sedis_33	Camarosporium	0	0	0	0	0	0	0	0	0	0	0	0	0	0	0	0	0	0	0	0	9	0	0	0
ASV_2401	Fungi	Fungi_unidentified	Fungi_unidentified_1	Fungi_unidentified_1	Fungi_unidentified_1_1	Fungi_unidentified_1_1	0	0	0	0	0	0	0	0	0	0	0	0	0	0	0	0	0	0	0	0	0	0	0	0
ASV_2403	Fungi	Chytridiomycota	Chytridiomycetes	Rhizophydiales	Rhizophydiaceae	Rhizophydium	0	0	0	0	0	0	0	0	0	0	6	0	0	0	0	0	0	0	0	0	0	0	0	0
ASV_2404	Fungi	Glomeromycota	Glomeromycetes	Diversisporales	Diversisporaceae	Diversisporaceae_unidentified	0	0	0	0	0	0	0	0	0	0	0	0	0	0	0	0	0	0	0	0	0	0	0	0
ASV_2409	Fungi	Ascomycota	Leotiomycetes	Helotiales	Helotiales_unidentified	Helotiales_unidentified_1	0	0	0	0	0	0	0	0	0	0	0	0	0	0	0	0	0	0	0	0	0	0	0	0
ASV_2410	Fungi	Glomeromycota	Glomeromycetes	Archaeosporales	Archaeosporales_unidentified	Archaeosporales_unidentified_1	0	0	0	0	6	0	0	0	0	0	0	0	0	0	0	0	0	0	0	0	0	0	0	0
ASV_2411	Fungi	Basidiomycota	Agaricomycetes	Hysterangiales	Hysterangiales_unidentified	Hysterangiales_unidentified_1	0	0	1	0	0	0	0	0	0	0	0	0	0	0	0	0	0	0	0	0	0	0	0	0
ASV_2413	Fungi	Basidiomycota	Agaricomycetes	Agaricomycetes_unidentified	Agaricomycetes_unidentified_1	Agaricomycetes_unidentified_1	0	0	0	0	0	0	0	0	0	0	0	0	0	0	0	0	0	0	0	0	0	0	0	0
ASV_2414	Fungi	Basidiomycota	Agaricomycetes	Agaricales	Psathyrellaceae	Coprinellus	0	0	0	0	0	0	0	0	0	0	0	0	0	0	0	0	0	0	0	0	0	0	0	0
ASV_2415	Fungi	Ascomycota	Saccharomycetes	Saccharomycetales	Saccharomycetaceae	Naumovozyma	0	0	0	0	0	0	0	0	0	0	0	0	0	0	0	0	0	0	0	0	0	0	0	0
ASV_2417	Fungi	Fungi_unidentified	Fungi_unidentified_1	Fungi_unidentified_1	Fungi_unidentified_1_1	Fungi_unidentified_1_1	0	0	0	0	0	0	0	0	0	0	35	0	0	0	0	0	0	0	0	0	0	0	0	0
ASV_2418	Fungi	Basidiomycota	Agaricomycetes	Sebacinales	Sebacinales_Group_B	Piriformospora	0	0	0	0	0	0	0	0	0	0	0	0	0	0	0	0	0	0	0	0	0	0	0	0
ASV_2419	Fungi	Basidiomycota	Agaricomycetes	Sebacinales	Sebacinaceae	Sebacina	0	0	0	0	0	0	0	0	0	0	0	0	0	0	0	0	0	0	0	0	0	0	0	0
ASV_2420	Fungi	Ascomycota	Dothideomycetes	Pleosporales	Incertae_sedis_13	Phoma	0	0	0	0	0	0	0	0	0	0	0	0	0	0	0	0	0	0	0	0	0	0	0	0
ASV_2422	Fungi	Ascomycota	Ascomycota_unidentified	Ascomycota_unidentified_1	Ascomycota_unidentified_1	Ascomycota_unidentified_1_1	0	0	0	0	0	0	0	0	0	0	0	0	0	0	0	0	0	0	0	0	0	0	0	0
ASV_2423	Fungi	Glomeromycota	Glomeromycetes	Diversisporales	Diversisporaceae	Diversisporaceae_unidentified	0	0	0	0	0	0	0	1	0	0	0	0	0	0	0	0	0	0	0	0	0	0	0	0
ASV_2424	Fungi	Ascomycota	Dothideomycetes	Pleosporales	Incertae_sedis_13	Letendraea	0	0	0	0	0	0	0	0	0	0	0	0	0	1	0	0	0	0	0	0	0	0	0	0
ASV_2425	Fungi	Ascomycota	Pezizomycetes	Pezizales	Pyronemataceae	Pyronemataceae_unidentified	0	0	0	0	0	0	0	0	0	0	0	0	0	0	17	0	0	0	0	0	0	0	0	0
ASV_2427	Fungi	Ascomycota	Eurotiomycetes	Chaetothyriales	Chaetothyriales_unidentified	Chaetothyriales_unidentified_1	1	0	0	0	0	0	0	0	0	0	0	0	0	0	0	0	0	0	0	0	0	0	0	0
ASV_2428	Fungi	Ascomycota	Pezizomycetes	Pezizales	Pyronemataceae	Scutellinia	0	0	0	0	0	0	0	0	0	0	0	0	0	0	0	0	0	0	0	0	0	0	0	0
ASV_2431	Fungi	Ascomycota	Dothideomycetes	Pleosporales	Pleosporaceae	Pleosporaceae_unidentified	0	0	0	0	0	0	0	0	0	0	0	0	0	0	0	0	0	0	0	0	0	0	0	0
ASV_2432	Fungi	Basidiomycota	Agaricomycetes	Agaricales	Pluteaceae	Pluteus	0	0	0	0	0	0	0	0	0	0	0	0	0	0	0	0	0	0	0	0	0	0	0	0
ASV_2433	Fungi	Ascomycota	Eurotiomycetes	Eurotiales	Trichocomaceae	Paecilomyces	0	0	0	1	0	0	0	0	0	0	0	0	0	0	0	0	0	0	0	0	0	0	0	0
ASV_2436	Fungi	Ascomycota	Leotiomycetes	Helotiales	Incertae_sedis_2	Tetracladium	0	0	0	0	0	0	0	0	0	0	0	0	0	0	2	0	0	0	0	0	0	0	0	0
ASV_2437	Fungi	Basidiomycota	Agaricomycetes	Agaricales	Tricholomataceae	Arrhenia	0	42	0	0	0	0	0	0	0	0	0	0	0	0	0	0	0	0	0	0	0	0	0	0
ASV_2439	Fungi	Ascomycota	Sordariomycetes	Sordariomycetes_unidentified	Sordariomycetes_unidentified_1	Sordariomycetes_unidentified_1	0	0	0	0	0	0	0	0	0	0	0	0	0	0	0	0	0	0	2	0	0	0	0	0
ASV_2443	Fungi	Ascomycota	Dothideomycetes	Pleosporales	Pleosporales_unidentified	Pleosporales_unidentified_1	0	0	0	0	0	0	0	0	0	0	0	0	0	0	0	0	0	0	0	2	0	0	0	0
ASV_2444	Fungi	Fungi_unidentified	Fungi_unidentified_1	Fungi_unidentified_1	Fungi_unidentified_1_1	Fungi_unidentified_1_1	0	0	0	0	0	0	0	0	0	0	0	0	0	0	0	0	0	0	0	0	0	4	0	0
ASV_2445	Fungi	Ascomycota	Sordariomycetes	Microascales	Microascaceae	Scedosporium	0	0	0	0	0	0	0	0	0	0	0	0	0	0	0	0	0	0	0	1	0	0	0	0
ASV_2448	Fungi	Ascomycota	Sordariomycetes	Sordariales	Lasiosphaeriaceae	Podospora	0	0	0	0	0	0	66	0	0	0	0	0	0	0	0	0	0	0	0	0	0	0	0	0
ASV_2450	Fungi	Basidiomycota	Agaricomycetes	Agaricales	Inocybaceae	Inocybe	0	0	0	0	0	1	0	0	0	0	0	0	0	0	0	0	0	0	0	0	0	0	0	0
ASV_2451	Fungi	Basidiomycota	Microbotryomycetes	Sporidiobolales	Incertae_sedis_25	Rhodotorula	0	0	0	0	0	0	0	0	0	0	0	0	0	0	0	0	0	0	0	0	0	0	0	0
ASV_2454	Fungi	Zygomycota	Incertae_sedis_10	Mortierellales	Mortierellaceae	Mortierellaceae_unidentified	0	0	0	0	0	0	0	0	7	0	0	0	0	0	0	0	0	0	0	0	0	0	0	0
ASV_2456	Fungi	Fungi_unidentified	Fungi_unidentified_1	Fungi_unidentified_1	Fungi_unidentified_1_1	Fungi_unidentified_1_1	0	0	0	0	0	0	0	0	0	0	0	0	0	0	0	0	0	0	0	0	0	0	0	0
ASV_2457	Fungi	Ascomycota	Dothideomycetes	Dothideomycetes_unidentified	Dothideomycetes_unidentified_1	Dothideomycetes_unidentified_1	0	0	0	0	0	0	0	0	0	0	3	0	0	0	0	0	0	0	0	0	0	0	0	0
ASV_2458	Fungi	Chytridiomycota	Chytridiomycetes	Spizellomycetales	Spizellomycetaceae	Spizellomyces	0	0	0	0	0	0	0	0	0	0	0	0	0	0	0	0	8	0	0	0	0	0	0	0
ASV_2459	Fungi	Ascomycota	Sordariomycetes	Sordariales	Lasiosphaeriaceae	Zopfiella	0	0	0	0	0	0	0	0	0	0	0	0	0	0	0	34	0	0	0	0	0	0	0	0
ASV_2460	Fungi	Ascomycota	Sordariomycetes	Hypocreales	Cordycipitaceae	Cordyceps	1	0	0	0	0	0	0	0	0	0	0	0	0	0	0	0	0	0	0	0	0	0	0	0
ASV_2462	Fungi	Ascomycota	Dothideomycetes	Pleosporales	Pleosporales_unidentified	Pleosporales_unidentified_1	0	0	0	0	0	0	0	0	0	0	0	0	0	0	0	0	0	0	0	0	0	28	0	0
ASV_2465	Fungi	Ascomycota	Sordariomycetes	Sordariales	Lasiosphaeriaceae	Zopfiella	0	0	0	0	0	0	0	0	0	0	6	0	0	0	0	0	0	0	0	0	0	0	0	0
ASV_2466	Fungi	Basidiomycota	Agaricomycetes	Corticiales	Corticiaceae	Waitea	0	0	0	0	0	0	0	0	0	0	0	0	0	0	0	0	0	0	0	0	0	0	0	0
ASV_2469	Fungi	Basidiomycota	Agaricomycetes	Agaricales	Psathyrellaceae	Lacrymaria	0	0	9	0	0	0	0	0	0	0	0	0	0	0	0	0	0	0	0	0	0	0	0	0
ASV_2473	Fungi	Ascomycota	Sordariomycetes	Sordariales	Lasiosphaeriaceae	Podospora	3	0	0	0	0	0	0	0	0	0	0	0	0	0	0	0	0	0	0	0	0	0	0	0
ASV_2475	Fungi	Ascomycota	Dothideomycetes	Pleosporales	Leptosphaeriaceae	Leptosphaeria	0	0	0	0	0	0	0	0	0	0	0	0	0	0	0	0	0	0	0	0	0	0	0	0
ASV_2477	Fungi	Basidiomycota	Tremellomycetes	Tremellomycetes_unidentified	Tremellomycetes_unidentified_1	Tremellomycetes_unidentified_1	0	0	0	0	0	0	0	0	0	0	0	0	0	0	0	0	0	0	0	0	0	0	0	0
ASV_2484	Fungi	Basidiomycota	Atractiellomycetes	Atractiellales	Atractiellales_unidentified	Atractiellales_unidentified_1	0	0	0	0	0	0	0	0	0	0	0	0	0	0	0	0	0	0	0	0	0	0	0	0
ASV_2485	Fungi	Basidiomycota	Atractiellomycetes	Atractiellales	Atractiellales_unidentified	Atractiellales_unidentified_1	0	0	0	0	0	0	0	0	0	0	0	0	0	0	0	0	0	0	0	0	21	0	0	0
ASV_2486	Fungi	Basidiomycota	Agaricomycetes	Agaricales	Inocybaceae	Inocybe	3	0	0	0	0	0	0	0	0	0	0	0	0	0	0	0	0	0	0	0	0	0	0	0
ASV_2487	Fungi	Basidiomycota	Exobasidiomycetes	Tilletiales	Tilletiaceae	Tilletia	2	0	0	0	0	0	0	0	0	0	0	0	0	0	0	0	0	0	0	0	0	0	0	0
ASV_2489	Fungi	Ascomycota	Dothideomycetes	Dothideomycetes_unidentified	Dothideomycetes_unidentified_1	Dothideomycetes_unidentified_1	0	0	0	0	0	0	0	0	0	0	0	0	0	0	0	0	0	0	0	0	0	0	0	0
ASV_2493	Fungi	Ascomycota	Dothideomycetes	Jahnulales	Aliquandostipitaceae	Xylomyces	0	0	0	0	0	0	0	0	0	0	0	0	0	0	0	0	0	0	0	0	0	0	0	0
ASV_2494	Fungi	Ascomycota	Eurotiomycetes	Eurotiomycetes_unidentified	Eurotiomycetes_unidentified_1	Eurotiomycetes_unidentified_1	0	0	0	0	10	0	0	0	0	0	0	0	0	0	0	0	0	0	0	0	0	0	0	0
ASV_2495	Fungi	Ascomycota	Sordariomycetes	Hypocreales	Incertae_sedis_3	Myrothecium	0	0	3	0	0	0	0	0	0	0	0	0	0	0	0	0	0	0	0	0	0	0	0	0
ASV_2496	Fungi	Ascomycota	Eurotiomycetes	Verrucariales	Incertae_sedis_68	Agonimia	0	0	0	0	0	0	0	0	0	0	0	17	0	0	0	0	0	0	0	0	0	0	0	0
ASV_2497	Fungi	Chytridiomycota	Chytridiomycota_unidentified	Chytridiomycota_unidentified_1	Chytridiomycota_unidentified_1	Chytridiomycota_unidentified_1_1	0	0	0	0	0	0	0	0	0	0	0	0	0	0	0	0	0	0	0	0	0	0	0	0
ASV_2499	Fungi	Fungi_unidentified	Fungi_unidentified_1	Fungi_unidentified_1	Fungi_unidentified_1_1	Fungi_unidentified_1_1	0	4	0	0	0	0	0	0	0	0	0	0	0	0	0	0	0	0	0	0	0	0	0	0
ASV_2500	Fungi	Ascomycota	Dothideomycetes	Pleosporales	Massarinaceae	Massarinaceae_unidentified	0	0	0	0	0	0	0	0	0	0	0	0	0	0	0	0	0	0	2	0	0	0	0	0
ASV_2505	Fungi	Fungi_unidentified	Fungi_unidentified_1	Fungi_unidentified_1	Fungi_unidentified_1_1	Fungi_unidentified_1_1	0	0	0	0	0	0	0	16	0	0	0	0	0	0	0	0	0	0	0	0	0	0	0	0
ASV_2508	Fungi	Fungi_unidentified	Fungi_unidentified_1	Fungi_unidentified_1	Fungi_unidentified_1_1	Fungi_unidentified_1_1	0	0	0	0	0	0	0	0	0	0	0	0	0	0	0	0	0	0	0	0	0	0	0	0
ASV_2512	Fungi	Ascomycota	Pezizomycetes	Pezizales	Pezizaceae	Pezizaceae_unidentified	0	0	0	0	0	0	0	0	0	0	0	0	0	1	0	0	0	0	0	0	0	0	0	0
ASV_2513	Fungi	Ascomycota	Eurotiomycetes	Chaetothyriales	Chaetothyriaceae	Cyphellophora	16	0	0	0	0	0	0	0	0	0	0	0	0	0	0	0	0	0	0	0	0	0	0	0
ASV_2514	Fungi	Fungi_unidentified	Fungi_unidentified_1	Fungi_unidentified_1	Fungi_unidentified_1_1	Fungi_unidentified_1_1	0	0	0	0	0	0	0	0	0	0	0	0	0	0	0	0	0	0	1	0	0	0	0	0
ASV_2517	Fungi	Ascomycota	Eurotiomycetes	Chaetothyriales	Herpotrichiellaceae	Herpotrichiellaceae_unidentified	0	0	14	0	0	0	0	0	0	0	0	0	0	0	0	0	0	0	0	0	0	0	0	0
ASV_2519	Fungi	Ascomycota	Leotiomycetes	Helotiales	Helotiales_unidentified	Helotiales_unidentified_1	0	4	0	0	0	0	0	0	0	0	0	0	0	0	0	0	0	0	0	0	0	0	0	0
ASV_2520	Fungi	Ascomycota	Eurotiomycetes	Chaetothyriales	Herpotrichiellaceae	Herpotrichiellaceae_unidentified	0	0	0	0	0	1	0	0	0	0	0	0	0	0	0	0	0	0	0	0	0	0	0	0
ASV_2522	Fungi	Glomeromycota	Glomeromycetes	Glomerales	Claroideoglomeraceae	Claroideoglomeraceae_unidentified	0	0	0	0	0	0	0	0	0	0	0	0	0	0	0	0	0	0	0	0	0	0	0	0
ASV_2523	Fungi	Ascomycota	Dothideomycetes	Pleosporales	Pleosporales_unidentified	Pleosporales_unidentified_1	0	0	2	0	0	0	0	0	0	0	0	0	0	0	0	0	0	0	0	0	0	0	0	0
ASV_2525	Fungi	Basidiomycota	Tremellomycetes	Trichosporonales	Trichosporonaceae	Trichosporon	0	0	0	0	0	0	0	0	0	0	0	0	0	0	0	0	0	0	0	0	0	0	2	0
ASV_2526	Fungi	Ascomycota	Leotiomycetes	Helotiales	Helotiales_unidentified	Helotiales_unidentified_1	0	0	0	0	0	0	0	0	0	0	0	0	0	0	0	0	0	0	0	0	0	0	0	0
ASV_2527	Fungi	Ascomycota	Eurotiomycetes	Eurotiales	Trichocomaceae	Paecilomyces	0	0	0	0	0	0	0	0	0	0	0	0	0	0	0	0	0	27	0	0	0	0	0	0
ASV_2528	Fungi	Chytridiomycota	Chytridiomycetes	Spizellomycetales	Spizellomycetaceae	Spizellomyces	0	0	0	0	0	0	0	0	0	0	0	0	0	0	0	0	0	0	0	0	0	0	0	0
ASV_2531	Fungi	Basidiomycota	Basidiomycota_unidentified	Basidiomycota_unidentified_1	Basidiomycota_unidentified_1	Basidiomycota_unidentified_1_1	0	0	0	0	0	0	0	0	0	0	0	0	0	0	0	0	0	0	0	0	0	0	0	0
ASV_2534	Fungi	Ascomycota	Sordariomycetes	Sordariales	Cephalothecaceae	Albertiniella	0	0	0	0	0	0	0	0	0	0	0	0	0	0	0	0	0	0	0	0	0	0	0	0
ASV_2535	Fungi	Glomeromycota	Glomeromycetes	Glomerales	Glomeraceae	Glomus	0	0	0	0	0	0	1	0	0	0	0	0	0	0	0	0	0	0	0	0	0	0	0	0
ASV_2536	Fungi	Fungi_unidentified	Fungi_unidentified_1	Fungi_unidentified_1	Fungi_unidentified_1_1	Fungi_unidentified_1_1	0	0	0	0	0	0	0	0	0	0	0	0	0	0	0	0	0	0	0	0	0	0	0	0
ASV_2537	Fungi	Ascomycota	Ascomycota_unidentified	Ascomycota_unidentified_1	Ascomycota_unidentified_1	Ascomycota_unidentified_1_1	0	0	0	0	0	0	0	0	0	0	0	0	0	0	0	0	0	0	0	0	0	0	0	0
ASV_2546	Fungi	Ascomycota	Sordariomycetes	Sordariomycetes_unidentified	Sordariomycetes_unidentified_1	Sordariomycetes_unidentified_1	0	0	0	0	0	0	0	0	0	0	0	0	0	0	0	0	0	0	0	0	0	0	0	0
ASV_2547	Fungi	Ascomycota	Dothideomycetes	Pleosporales	Tetraplosphaeriaceae	Triplosphaeria	0	0	0	0	0	0	0	0	0	0	0	0	0	0	0	0	0	0	0	0	0	0	0	0
ASV_2548	Fungi	Ascomycota	Dothideomycetes	Pleosporales	Pleosporales_unidentified	Pleosporales_unidentified_1	0	0	0	0	0	0	0	0	0	0	0	0	0	0	0	0	0	0	0	0	0	0	0	0
ASV_2549	Fungi	Ascomycota	Ascomycota_unidentified	Ascomycota_unidentified_1	Ascomycota_unidentified_1	Ascomycota_unidentified_1_1	0	0	0	0	0	0	0	0	0	0	0	0	0	0	0	0	0	0	0	0	0	0	0	0
ASV_2550	Fungi	Fungi_unidentified	Fungi_unidentified_1	Fungi_unidentified_1	Fungi_unidentified_1_1	Fungi_unidentified_1_1	0	0	0	0	0	0	0	0	0	0	0	0	0	0	0	0	0	0	0	0	0	0	0	0
ASV_2551	Fungi	Ascomycota	Sordariomycetes	Incertae_sedis_7	Glomerellaceae	Colletotrichum	0	0	0	0	0	2	0	0	0	0	0	0	0	0	0	0	0	0	0	0	0	0	0	0
ASV_2553	Fungi	Ascomycota	Ascomycota_unidentified	Ascomycota_unidentified_1	Ascomycota_unidentified_1	Ascomycota_unidentified_1_1	0	0	0	0	0	0	0	0	0	0	0	0	0	0	0	0	0	0	0	0	2	0	0	0
ASV_2563	Fungi	Ascomycota	Sordariomycetes	Hypocreales	Incertae_sedis_3	Acremonium	0	0	0	0	0	0	0	0	0	0	0	0	0	0	0	0	0	0	0	0	0	0	0	0
ASV_2566	Fungi	Fungi_unidentified	Fungi_unidentified_1	Fungi_unidentified_1	Fungi_unidentified_1_1	Fungi_unidentified_1_1	0	0	0	0	0	0	0	0	0	0	0	0	0	0	0	0	0	0	0	0	0	0	0	0
ASV_2567	Fungi	Ascomycota	Eurotiomycetes	Eurotiales	Trichocomaceae	Trichocomaceae_unidentified	0	0	0	0	0	0	0	0	0	0	0	0	0	0	0	0	0	0	0	3	0	0	0	0
ASV_2568	Fungi	Ascomycota	Eurotiomycetes	Chaetothyriales	Chaetothyriaceae	Cyphellophora	0	0	0	0	0	0	0	0	0	0	0	0	9	0	0	0	0	0	0	0	0	0	0	0
ASV_2571	Fungi	Chytridiomycota	Monoblepharidomycetes	Monoblepharidales	Monoblepharidales_unidentified	Monoblepharidales_unidentified_1	0	0	0	0	0	0	0	0	0	0	0	0	0	0	0	0	0	0	0	0	0	0	0	0
ASV_2572	Fungi	Basidiomycota	Agaricomycetes	Boletales	Boletales_unidentified	Boletales_unidentified_1	0	0	0	0	0	0	0	0	0	0	0	0	0	0	0	0	1	0	0	0	0	0	0	0
ASV_2574	Fungi	Ascomycota	Dothideomycetes	Microthyriales	Microthyriaceae	Tothia	0	0	0	0	0	0	0	0	0	0	0	0	0	0	0	0	0	0	0	0	0	0	0	0
ASV_2575	Fungi	Ascomycota	Orbiliomycetes	Orbiliales	Orbiliaceae	Orbiliaceae_unidentified	0	0	0	0	0	0	0	0	0	0	0	0	0	0	0	0	0	0	0	0	0	0	0	0
ASV_2576	Fungi	Ascomycota	Ascomycota_unidentified	Ascomycota_unidentified_1	Ascomycota_unidentified_1	Ascomycota_unidentified_1_1	0	0	0	0	2	0	0	0	0	0	0	0	0	0	0	0	0	0	0	0	0	0	0	0
ASV_2577	Fungi	Ascomycota	Dothideomycetes	Incertae_sedis_8	Myxotrichaceae	Myxotrichaceae_unidentified	0	0	0	0	0	0	0	0	0	0	0	0	0	0	0	0	0	0	0	2	0	0	0	0
ASV_2579	Fungi	Basidiomycota	Agaricomycetes	Agaricales	Clavariaceae	Clavaria	0	0	0	1	0	0	0	0	0	0	0	0	0	0	0	0	0	0	0	0	0	0	0	0
ASV_2581	Fungi	Ascomycota	Sordariomycetes	Sordariomycetes_unidentified	Sordariomycetes_unidentified_1	Sordariomycetes_unidentified_1	0	0	0	0	0	0	0	0	0	12	0	0	0	0	0	0	0	0	0	0	0	0	0	0
ASV_2585	Fungi	Ascomycota	Orbiliomycetes	Orbiliales	Orbiliaceae	Dactylella	0	0	0	0	4	0	0	0	0	0	0	0	0	0	0	0	0	0	0	0	0	0	0	0
ASV_2587	Fungi	Basidiomycota	Agaricomycetes	Auriculariales	Incertae_sedis_28	Heterochaete	0	0	0	0	0	0	0	0	2	0	0	0	0	0	0	0	0	0	0	0	0	0	0	0
ASV_2588	Fungi	Basidiomycota	Agaricomycetes	Polyporales	Meruliaceae	Abortiporus	0	0	0	0	0	0	0	0	0	0	0	2	0	0	0	0	0	0	0	0	0	0	0	0
ASV_2589	Fungi	Ascomycota	Sordariomycetes	Sordariales	Lasiosphaeriaceae	Zopfiella	0	0	0	0	0	0	0	0	0	0	11	0	0	0	0	0	0	0	0	0	0	0	0	0
ASV_2591	Fungi	Fungi_unidentified	Fungi_unidentified_1	Fungi_unidentified_1	Fungi_unidentified_1_1	Fungi_unidentified_1_1	0	0	0	0	0	0	0	0	0	0	0	0	0	0	0	0	0	0	0	0	0	0	0	0
ASV_2594	Fungi	Ascomycota	Incertae_sedis_14	Incertae_sedis_15	Incertae_sedis_16	Parasympodiella	0	0	0	0	87	0	0	0	0	0	0	0	0	0	0	0	0	0	0	0	0	0	0	0
ASV_2596	Fungi	Ascomycota	Eurotiomycetes	Pyrenulales	Massariaceae	Massaria	0	0	0	0	0	0	0	0	0	0	0	0	0	0	0	0	0	0	0	0	0	0	0	0
ASV_2598	Fungi	Ascomycota	Dothideomycetes	Pleosporales	Leptosphaeriaceae	Coniothyrium	0	0	0	0	0	0	0	0	0	0	0	0	0	0	0	0	0	0	0	0	0	0	0	0
ASV_2599	Fungi	Basidiomycota	Agaricomycetes	Sebacinales	Sebacinales_unidentified	Sebacinales_unidentified_1	0	0	0	0	0	0	0	0	0	0	0	0	0	0	0	0	0	0	0	0	1	0	0	0
ASV_2600	Fungi	Basidiomycota	Agaricomycetes	Agaricales	Psathyrellaceae	Parasola	0	0	0	0	0	2	0	0	0	0	0	0	0	0	0	0	0	0	0	0	0	0	0	0
ASV_2601	Fungi	Fungi_unidentified	Fungi_unidentified_1	Fungi_unidentified_1	Fungi_unidentified_1_1	Fungi_unidentified_1_1	0	0	0	0	0	0	0	0	0	0	0	0	0	0	15	0	0	0	0	0	0	0	0	0
ASV_2602	Fungi	Ascomycota	Ascomycota_unidentified	Ascomycota_unidentified_1	Ascomycota_unidentified_1	Ascomycota_unidentified_1_1	0	0	0	0	0	0	0	0	0	0	0	0	0	0	0	0	0	0	0	0	0	0	0	0
ASV_2604	Fungi	Ascomycota	Dothideomycetes	Pleosporales	Pleosporaceae	Pleosporaceae_unidentified	0	0	0	0	0	3	0	0	0	0	0	0	0	0	0	0	0	0	0	0	0	0	0	0
ASV_2605	Fungi	Ascomycota	Dothideomycetes	Pleosporales	Pleosporaceae	Edenia	0	0	0	0	0	0	0	0	0	0	0	0	0	0	0	0	8	0	0	0	0	0	0	0
ASV_2606	Fungi	Basidiomycota	Agaricomycetes	Sebacinales	Sebacinaceae	Sebacinaceae_unidentified	0	0	0	0	0	0	0	0	0	0	0	0	0	0	0	0	0	0	0	0	0	2	0	0
ASV_2607	Fungi	Glomeromycota	Glomeromycetes	Glomerales	Glomeraceae	Glomus	0	0	0	0	0	0	0	0	0	0	0	0	0	0	0	0	0	0	0	0	0	0	0	0
ASV_2608	Fungi	Basidiomycota	Agaricomycetes	Agaricomycetes_unidentified	Agaricomycetes_unidentified_1	Agaricomycetes_unidentified_1	0	0	0	0	0	0	0	0	0	0	0	0	0	0	0	0	0	0	0	0	0	8	0	0
ASV_2610	Fungi	Ascomycota	Eurotiomycetes	Eurotiales	Trichocomaceae	Trichocomaceae_unidentified	0	0	0	0	0	0	0	0	0	0	0	0	0	0	0	0	0	0	0	0	0	0	0	0
ASV_2612	Fungi	Basidiomycota	Agaricomycetes	Agaricales	Bolbitiaceae	Conocybe	0	0	0	0	0	0	0	0	0	0	0	0	0	0	0	0	0	0	0	0	0	0	0	0
ASV_2615	Fungi	Ascomycota	Dothideomycetes	Pleosporales	Incertae_sedis_13	Phoma	0	0	0	0	0	0	0	0	0	0	4	0	0	0	0	0	0	0	0	0	0	0	0	0
ASV_2616	Fungi	Fungi_unidentified	Fungi_unidentified_1	Fungi_unidentified_1	Fungi_unidentified_1_1	Fungi_unidentified_1_1	0	0	0	0	0	0	37	0	0	0	0	0	0	0	0	0	0	0	0	0	0	0	0	0
ASV_2617	Fungi	Fungi_unidentified	Fungi_unidentified_1	Fungi_unidentified_1	Fungi_unidentified_1_1	Fungi_unidentified_1_1	0	4	0	0	0	0	0	0	0	0	0	0	0	0	0	0	0	0	0	0	0	0	0	0
ASV_2619	Fungi	Chytridiomycota	Chytridiomycetes	Rhizophydiales	Alphamycetaceae	Alphamyces	0	0	0	0	0	0	0	0	0	0	0	0	0	0	0	0	0	0	0	0	0	0	0	0
ASV_2621	Fungi	Ascomycota	Saccharomycetes	Saccharomycetales	Saccharomycetaceae	Naumovozyma	0	0	0	0	0	0	0	0	0	0	0	0	0	0	0	0	0	0	0	0	0	0	0	0
ASV_2622	Fungi	Fungi_unidentified	Fungi_unidentified_1	Fungi_unidentified_1	Fungi_unidentified_1_1	Fungi_unidentified_1_1	0	0	0	0	0	0	0	0	0	0	0	0	0	0	0	0	6	0	0	0	0	0	0	0
ASV_2623	Fungi	Ascomycota	Sordariomycetes	Sordariales	Lasiosphaeriaceae	Lasiosphaeria	0	0	0	0	0	0	0	0	0	0	0	0	0	0	0	0	0	0	0	0	6	0	0	0
ASV_2625	Fungi	Ascomycota	Dothideomycetes	Pleosporales	Leptosphaeriaceae	Leptosphaeria	0	0	0	0	0	0	0	0	0	0	0	0	0	0	0	0	0	0	0	0	0	3	0	0
ASV_2628	Fungi	Chytridiomycota	Chytridiomycetes	Rhizophydiales	Rhizophydiaceae	Rhizophydium	0	0	0	0	0	0	0	1	0	0	0	0	0	0	0	0	0	0	0	0	0	0	0	0
ASV_2629	Fungi	Ascomycota	Ascomycota_unidentified	Ascomycota_unidentified_1	Ascomycota_unidentified_1	Ascomycota_unidentified_1_1	0	0	0	0	0	0	0	0	0	0	0	0	0	0	0	0	0	0	0	0	0	0	0	0
ASV_2630	Fungi	Ascomycota	Sordariomycetes	Hypocreales	Nectriaceae	Fusarium	0	0	0	0	0	0	0	0	0	0	0	0	0	0	0	0	0	0	1	0	0	0	0	0
ASV_2631	Fungi	Ascomycota	Sordariomycetes	Sordariales	Chaetomiaceae	Trichocladium	0	0	0	0	0	0	0	0	0	0	0	0	0	1	0	0	0	0	0	0	0	0	0	0
ASV_2633	Fungi	Ascomycota	Sordariomycetes	Sordariales	Lasiosphaeriaceae	Lasiosphaeriaceae_unidentified	0	0	0	0	0	0	0	0	0	0	0	0	0	0	0	0	0	0	0	0	0	0	0	0
ASV_2634	Fungi	Ascomycota	Lecanoromycetes	Lecanorales	Lecanorales_unidentified	Lecanorales_unidentified_1	0	0	0	0	0	0	0	0	0	0	0	0	0	0	0	0	0	0	0	0	0	0	0	0
ASV_2636	Fungi	Chytridiomycota	Chytridiomycetes	Olpidiales	Olpidiaceae	Olpidium	0	0	0	0	0	0	0	0	0	0	0	0	0	0	0	0	0	0	0	0	0	0	0	0
ASV_2638	Fungi	Chytridiomycota	Monoblepharidomycetes	Monoblepharidomycetes_unidentified	Monoblepharidomycetes_unidentified_1	Monoblepharidomycetes_unidentified_1	0	0	0	0	0	0	0	1	0	0	0	0	0	0	0	0	0	0	0	0	0	0	0	0
ASV_2640	Fungi	Ascomycota	Sordariomycetes	Sordariales	Sordariales_unidentified	Sordariales_unidentified_1	0	0	0	0	0	0	13	0	0	0	0	0	0	0	0	0	0	0	0	0	0	0	0	0
ASV_2642	Fungi	Ascomycota	Dothideomycetes	Incertae_sedis_8	Incertae_sedis_19	Leptospora	0	0	0	0	0	0	0	0	0	0	0	0	0	0	0	0	0	0	0	0	0	0	0	0
ASV_2643	Fungi	Ascomycota	Saccharomycetes	Saccharomycetales	Saccharomycetaceae	Naumovozyma	0	0	0	0	0	0	0	0	0	0	0	0	0	0	0	0	0	0	0	0	0	0	1	0
ASV_2645	Fungi	Fungi_unidentified	Fungi_unidentified_1	Fungi_unidentified_1	Fungi_unidentified_1_1	Fungi_unidentified_1_1	0	0	0	0	0	0	0	0	0	0	0	0	0	0	0	0	0	0	0	0	0	0	0	0
ASV_2648	Fungi	Ascomycota	Eurotiomycetes	Eurotiales	Trichocomaceae	Penicillium	0	0	0	0	0	0	0	24	0	0	0	0	0	0	0	0	0	0	0	0	0	0	0	0
ASV_2651	Fungi	Fungi_unidentified	Fungi_unidentified_1	Fungi_unidentified_1	Fungi_unidentified_1_1	Fungi_unidentified_1_1	0	0	0	0	0	0	0	0	0	0	0	0	0	0	0	0	0	0	0	0	0	0	0	0
ASV_2652	Fungi	Basidiomycota	Agaricomycetes	Agaricales	Psathyrellaceae	Coprinopsis	0	0	0	0	0	0	0	0	0	0	0	0	0	0	0	0	0	0	0	0	0	0	0	0
ASV_2654	Fungi	Ascomycota	Dothideomycetes	Microthyriales	Microthyriaceae	Tothia	0	0	0	0	0	0	0	0	0	0	0	0	0	0	0	0	0	5	0	0	0	0	0	0
ASV_2657	Fungi	Basidiomycota	Agaricomycetes	Cantharellales	Cantharellales_unidentified	Cantharellales_unidentified_1	0	0	0	0	0	0	0	0	0	0	0	0	0	0	0	0	0	0	0	0	0	0	0	0
ASV_2658	Fungi	Ascomycota	Dothideomycetes	Incertae_sedis_8	Myxotrichaceae	Oidiodendron	0	0	0	0	0	0	0	0	0	0	3	0	0	0	0	0	0	0	0	0	0	0	0	0
ASV_2660	Fungi	Glomeromycota	Glomeromycetes	Glomerales	Glomeraceae	Glomus	0	0	0	0	0	5	0	0	0	0	0	0	0	0	0	0	0	0	0	0	0	0	0	0
ASV_2662	Fungi	Basidiomycota	Tremellomycetes	Tremellales	Incertae_sedis_12	Derxomyces	0	0	0	0	0	0	0	0	0	0	0	0	0	0	0	0	0	0	0	0	0	0	0	0
ASV_2663	Fungi	Ascomycota	Sordariomycetes	Hypocreales	Bionectriaceae	Hydropisphaera	0	0	0	0	0	0	0	0	0	0	0	0	0	0	0	0	0	0	13	0	0	0	0	0
ASV_2665	Fungi	Zygomycota	Incertae_sedis_10	Mortierellales	Mortierellaceae	Mortierellaceae_unidentified	0	0	0	0	0	0	0	0	0	0	0	0	0	0	0	0	0	0	0	0	0	0	0	0
ASV_2666	Fungi	Basidiomycota	Tremellomycetes	Tremellales	Incertae_sedis_12	Dioszegia	0	0	0	0	0	0	0	0	0	0	0	0	0	0	0	0	0	0	0	0	0	0	0	0
ASV_2669	Fungi	Glomeromycota	Glomeromycetes	Glomerales	Glomeraceae	Rhizophagus	0	0	0	0	0	0	0	0	0	0	0	0	0	0	0	1	0	0	0	0	0	0	0	0
ASV_2670	Fungi	Basidiomycota	Basidiomycota_unidentified	Basidiomycota_unidentified_1	Basidiomycota_unidentified_1	Basidiomycota_unidentified_1_1	0	0	0	1	0	0	0	0	0	0	0	0	0	0	0	0	0	0	0	0	0	0	0	0
ASV_2672	Fungi	Chytridiomycota	Chytridiomycetes	Spizellomycetales	Spizellomycetaceae	Spizellomyces	0	0	0	0	0	0	2	0	0	0	0	0	0	0	0	0	0	0	0	0	0	0	0	0
ASV_2675	Fungi	Ascomycota	Dothideomycetes	Pleosporales	Massarinaceae	Massarina	0	0	0	0	4	0	0	0	0	0	0	0	0	0	0	0	0	0	0	0	0	0	0	0
ASV_2676	Fungi	Fungi_unidentified	Fungi_unidentified_1	Fungi_unidentified_1	Fungi_unidentified_1_1	Fungi_unidentified_1_1	0	1	0	0	0	0	0	0	0	0	0	0	0	0	0	0	0	0	0	0	0	0	0	0
ASV_2680	Fungi	Ascomycota	Sordariomycetes	Sordariales	Lasiosphaeriaceae	Lasiosphaeriaceae_unidentified	0	0	0	0	0	0	0	0	0	0	0	0	0	0	0	0	0	3	0	0	0	0	0	0
ASV_2681	Fungi	Ascomycota	Sordariomycetes	Sordariales	Sordariaceae	Neurospora	0	0	0	0	0	0	0	0	0	0	0	0	0	0	0	0	0	0	0	0	0	0	0	0
ASV_2683	Fungi	Zygomycota	Incertae_sedis_10	Mortierellales	Mortierellaceae	Mortierella	0	0	0	0	0	0	0	0	0	0	0	0	0	0	0	0	0	0	0	0	0	1	0	0
ASV_2684	Fungi	Fungi_unidentified	Fungi_unidentified_1	Fungi_unidentified_1	Fungi_unidentified_1_1	Fungi_unidentified_1_1	0	0	0	0	0	0	0	0	0	0	0	0	0	0	6	0	0	0	0	0	0	0	0	0
ASV_2685	Fungi	Basidiomycota	Agaricomycetes	Agaricales	Psathyrellaceae	Psathyrella	0	0	0	0	0	0	0	0	0	0	0	0	0	0	0	0	0	0	0	0	0	0	0	0
ASV_2686	Fungi	Basidiomycota	Agaricomycetes	Cantharellales	Ceratobasidiaceae	Ceratobasidiaceae_unidentified	0	0	0	0	0	0	2	0	0	0	0	0	0	0	0	0	0	0	0	0	0	0	0	0
ASV_2687	Fungi	Basidiomycota	Agaricomycetes	Cantharellales	Incertae_sedis_24	Minimedusa	0	0	0	0	0	0	0	0	0	0	0	0	6	0	0	0	0	0	0	0	0	0	0	0
ASV_2690	Fungi	Glomeromycota	Glomeromycetes	Glomerales	Glomeraceae	Glomeraceae_unidentified	0	0	0	0	0	0	0	0	0	0	0	0	0	0	0	0	0	0	0	0	0	0	0	0
ASV_2691	Fungi	Ascomycota	Incertae_sedis_14	Incertae_sedis_15	Incertae_sedis_16	Scolecobasidium	0	0	0	0	0	0	0	0	0	0	0	0	0	0	0	0	0	0	0	0	0	0	0	0
ASV_2692	Fungi	Ascomycota	Sordariomycetes	Sordariomycetes_unidentified	Sordariomycetes_unidentified_1	Sordariomycetes_unidentified_1	0	0	0	0	0	0	0	0	0	0	0	0	0	0	0	0	0	0	0	0	0	0	0	0
ASV_2693	Fungi	Basidiomycota	Tremellomycetes	Tremellomycetes_unidentified	Tremellomycetes_unidentified_1	Tremellomycetes_unidentified_1	0	0	0	0	0	0	0	0	0	0	0	0	0	0	0	1	0	0	0	0	0	0	0	0
ASV_2695	Fungi	Ascomycota	Sordariomycetes	Sordariomycetes_unidentified	Sordariomycetes_unidentified_1	Sordariomycetes_unidentified_1	0	0	0	0	60	0	0	0	0	0	0	0	0	0	0	0	0	0	0	0	0	0	0	0
ASV_2696	Fungi	Ascomycota	Eurotiomycetes	Eurotiales	Trichocomaceae	Trichocomaceae_unidentified	0	0	0	0	0	0	0	0	0	0	0	0	0	0	0	0	0	0	0	0	0	0	0	0
ASV_2700	Fungi	Fungi_unidentified	Fungi_unidentified_1	Fungi_unidentified_1	Fungi_unidentified_1_1	Fungi_unidentified_1_1	0	0	0	0	0	0	36	0	0	0	0	0	0	0	0	0	0	0	0	0	0	0	0	0
ASV_2702	Fungi	Ascomycota	Ascomycota_unidentified	Ascomycota_unidentified_1	Ascomycota_unidentified_1	Ascomycota_unidentified_1_1	0	0	0	0	0	0	0	0	0	0	0	0	0	0	0	0	0	0	0	0	0	0	0	0
ASV_2703	Fungi	Ascomycota	Sordariomycetes	Sordariales	Lasiosphaeriaceae	Zopfiella	0	0	0	0	0	0	0	0	0	0	0	0	0	0	0	0	0	0	0	0	0	0	0	0
ASV_2704	Fungi	Basidiomycota	Agaricomycetes	Agaricomycetes_unidentified	Agaricomycetes_unidentified_1	Agaricomycetes_unidentified_1	0	0	0	0	0	0	0	0	0	0	0	0	0	0	0	0	0	0	0	0	0	0	0	0
ASV_2706	Fungi	Chytridiomycota	Neocallimastigomycetes	Neocallimastigales	Neocallimastigaceae	Piromyces	0	0	0	0	0	0	0	0	0	0	0	0	0	0	0	0	0	0	0	0	0	0	0	0
ASV_2707	Fungi	Fungi_unidentified	Fungi_unidentified_1	Fungi_unidentified_1	Fungi_unidentified_1_1	Fungi_unidentified_1_1	0	0	0	0	0	0	0	0	0	0	270	0	0	0	0	0	0	0	0	0	0	0	0	0
ASV_2708	Fungi	Ascomycota	Sordariomycetes	Hypocreales	Incertae_sedis_3	Myrothecium	0	0	0	0	0	0	0	0	0	0	0	0	0	0	0	0	0	2	0	0	0	0	0	0
ASV_2710	Fungi	Zygomycota	Incertae_sedis_10	Mortierellales	Mortierellaceae	Mortierella	0	0	0	0	0	0	0	0	0	2	0	0	0	0	0	0	0	0	0	0	0	0	0	0
ASV_2711	Fungi	Fungi_unidentified	Fungi_unidentified_1	Fungi_unidentified_1	Fungi_unidentified_1_1	Fungi_unidentified_1_1	0	0	0	0	0	0	0	0	0	0	0	0	0	0	0	0	0	0	0	0	0	0	0	0
ASV_2715	Fungi	Zygomycota	Incertae_sedis_10	Mucorales	Mucoraceae	Mucor	0	0	0	0	0	0	0	0	0	0	0	0	0	0	0	0	0	0	0	0	0	0	4	0
ASV_2716	Fungi	Ascomycota	Saccharomycetes	Saccharomycetales	Trichomonascaceae	Blastobotrys	0	0	0	0	0	0	0	0	0	0	0	0	1	0	0	0	0	0	0	0	0	0	0	0
ASV_2722	Fungi	Ascomycota	Ascomycota_unidentified	Ascomycota_unidentified_1	Ascomycota_unidentified_1	Ascomycota_unidentified_1_1	0	0	0	0	0	0	0	0	0	0	0	0	0	0	0	0	16	0	0	0	0	0	0	0
ASV_2723	Fungi	Chytridiomycota	Chytridiomycetes	Rhizophydiales	Rhizophydiaceae	Rhizophydium	0	0	0	0	0	0	0	0	0	1	0	0	0	0	0	0	0	0	0	0	0	0	0	0
ASV_2724	Fungi	Zygomycota	Incertae_sedis_10	Mortierellales	Mortierellaceae	Mortierellaceae_unidentified	0	0	0	0	0	0	0	0	0	0	0	0	0	0	0	0	0	0	0	0	0	0	0	0
ASV_2727	Fungi	Basidiomycota	Agaricomycetes	Agaricales	Psathyrellaceae	Psathyrella	0	0	0	0	0	0	0	0	0	0	12	0	0	0	0	0	0	0	0	0	0	0	0	0
ASV_2728	Fungi	Fungi_unidentified	Fungi_unidentified_1	Fungi_unidentified_1	Fungi_unidentified_1_1	Fungi_unidentified_1_1	0	0	0	0	0	0	0	0	0	0	0	0	0	0	0	0	0	0	0	0	0	0	0	0
ASV_2729	Fungi	Ascomycota	Sordariomycetes	Incertae_sedis_7	Annulatascaceae	Conlarium	0	0	0	0	0	0	0	10	0	0	0	0	0	0	0	0	0	0	0	0	0	0	0	0
ASV_2730	Fungi	Basidiomycota	Agaricomycetes	Agaricales	Tricholomataceae	Arrhenia	0	0	0	0	0	0	0	0	0	0	0	0	0	0	0	0	0	0	0	0	0	0	0	0
ASV_2731	Fungi	Ascomycota	Dothideomycetes	Microthyriales	Microthyriaceae	Tothia	0	0	0	0	0	0	0	0	0	0	0	0	0	0	0	0	0	2	0	0	0	0	0	0
ASV_2732	Fungi	Ascomycota	Ascomycota_unidentified	Ascomycota_unidentified_1	Ascomycota_unidentified_1	Ascomycota_unidentified_1_1	0	0	0	0	0	0	0	0	0	0	0	0	0	0	0	0	0	0	0	0	0	0	0	0
ASV_2733	Fungi	Ascomycota	Dothideomycetes	Botryosphaeriales	Incertae_sedis_33	Camarosporium	0	0	0	0	0	0	0	0	0	0	0	0	0	0	0	0	0	0	0	0	0	0	0	0
ASV_2735	Fungi	Fungi_unidentified	Fungi_unidentified_1	Fungi_unidentified_1	Fungi_unidentified_1_1	Fungi_unidentified_1_1	0	1	0	0	0	0	0	0	0	0	0	0	0	0	0	0	0	0	0	0	0	0	0	0
ASV_2736	Fungi	Basidiomycota	Tremellomycetes	Tremellales	Incertae_sedis_12	Derxomyces	0	0	0	0	0	0	0	0	0	0	0	1	0	0	0	0	0	0	0	0	0	0	0	0
ASV_2737	Fungi	Basidiomycota	Agaricomycetes	Sebacinales	Sebacinales_unidentified	Sebacinales_unidentified_1	0	0	23	0	0	0	0	0	0	0	0	0	0	0	0	0	0	0	0	0	0	0	0	0
ASV_2740	Fungi	Fungi_unidentified	Fungi_unidentified_1	Fungi_unidentified_1	Fungi_unidentified_1_1	Fungi_unidentified_1_1	0	0	0	0	0	0	0	0	0	0	0	0	0	0	0	0	0	0	0	0	0	0	0	0
ASV_2741	Fungi	Fungi_unidentified	Fungi_unidentified_1	Fungi_unidentified_1	Fungi_unidentified_1_1	Fungi_unidentified_1_1	0	0	0	0	0	0	0	2	0	0	0	0	0	0	0	0	0	0	0	0	0	0	0	0
ASV_2742	Fungi	Ascomycota	Sordariomycetes	Sordariomycetes_unidentified	Sordariomycetes_unidentified_1	Sordariomycetes_unidentified_1	0	0	0	0	0	0	0	0	0	0	0	0	0	0	0	0	0	0	0	0	0	0	0	0
ASV_2744	Fungi	Fungi_unidentified	Fungi_unidentified_1	Fungi_unidentified_1	Fungi_unidentified_1_1	Fungi_unidentified_1_1	0	0	0	0	1	0	0	0	0	0	0	0	0	0	0	0	0	0	0	0	0	0	0	0
ASV_2745	Fungi	Chytridiomycota	Chytridiomycota_unidentified	Chytridiomycota_unidentified_1	Chytridiomycota_unidentified_1	Chytridiomycota_unidentified_1_1	0	0	25	0	0	0	0	0	0	0	0	0	0	0	0	0	0	0	0	0	0	0	0	0
ASV_2746	Fungi	Ascomycota	Sordariomycetes	Hypocreales	Nectriaceae	Nectriaceae_unidentified	0	0	0	0	0	0	0	0	0	0	0	0	1	0	0	0	0	0	0	0	0	0	0	0
ASV_2749	Fungi	Ascomycota	Sordariomycetes	Sordariomycetes_unidentified	Sordariomycetes_unidentified_1	Sordariomycetes_unidentified_1	0	0	0	0	0	0	0	40	0	0	0	0	0	0	0	0	0	0	0	0	0	0	0	0
ASV_2751	Fungi	Zygomycota	Incertae_sedis_10	Endogonales	Endogonaceae	Endogone	0	0	0	0	3	0	0	0	0	0	0	0	0	0	0	0	0	0	0	0	0	0	0	0
ASV_2752	Fungi	Ascomycota	Eurotiomycetes	Onygenales	Arthrodermataceae	Arthroderma	0	0	0	0	0	0	0	0	0	0	0	0	0	0	0	0	0	0	0	0	0	0	0	3
ASV_2753	Fungi	Basidiomycota	Basidiomycota_unidentified	Basidiomycota_unidentified_1	Basidiomycota_unidentified_1	Basidiomycota_unidentified_1_1	0	0	0	0	0	0	9	0	0	0	0	0	0	0	0	0	0	0	0	0	0	0	0	0
ASV_2754	Fungi	Fungi_unidentified	Fungi_unidentified_1	Fungi_unidentified_1	Fungi_unidentified_1_1	Fungi_unidentified_1_1	0	0	0	0	1	0	0	0	0	0	0	0	0	0	0	0	0	0	0	0	0	0	0	0
ASV_2755	Fungi	Basidiomycota	Agaricomycetes	Agaricomycetes_unidentified	Agaricomycetes_unidentified_1	Agaricomycetes_unidentified_1	0	5	0	0	0	0	0	0	0	0	0	0	0	0	0	0	0	0	0	0	0	0	0	0
ASV_2759	Fungi	Zygomycota	Incertae_sedis_10	Mortierellales	Mortierellaceae	Mortierella	0	0	0	0	0	0	0	0	0	0	0	0	0	2	0	0	0	0	0	0	0	0	0	0
ASV_2760	Fungi	Chytridiomycota	Chytridiomycota_unidentified	Chytridiomycota_unidentified_1	Chytridiomycota_unidentified_1	Chytridiomycota_unidentified_1_1	0	0	0	0	0	0	3	0	0	0	0	0	0	0	0	0	0	0	0	0	0	0	0	0
ASV_2761	Fungi	Zygomycota	Incertae_sedis_10	Endogonales	Endogonaceae	Endogone	0	0	0	0	0	0	0	0	0	0	0	0	0	0	0	0	11	0	0	0	0	0	0	0
ASV_2762	Fungi	Ascomycota	Sordariomycetes	Microascales	Microascaceae	Microascaceae_unidentified	0	0	0	0	0	0	0	0	0	0	0	0	0	0	0	7	0	0	0	0	0	0	0	0
ASV_2763	Fungi	Basidiomycota	Agaricomycetes	Agaricales	Inocybaceae	Inocybe	0	0	0	0	0	0	0	0	0	0	0	0	0	0	0	0	0	0	0	0	0	0	0	0
ASV_2765	Fungi	Ascomycota	Sordariomycetes	Hypocreales	Incertae_sedis_3	Incertae_sedis_3_unidentified	0	0	0	0	0	0	0	0	0	0	0	0	13	0	0	0	0	0	0	0	0	0	0	0
ASV_2768	Fungi	Fungi_unidentified	Fungi_unidentified_1	Fungi_unidentified_1	Fungi_unidentified_1_1	Fungi_unidentified_1_1	0	0	0	0	0	0	0	0	0	0	5	0	0	0	0	0	0	0	0	0	0	0	0	0
ASV_2769	Fungi	Glomeromycota	Glomeromycetes	Glomerales	Glomeraceae	Rhizophagus	0	0	0	0	0	0	0	0	1	0	0	0	0	0	0	0	0	0	0	0	0	0	0	0
ASV_2772	Fungi	Glomeromycota	Glomeromycetes	Archaeosporales	Archaeosporaceae	Archaeosporaceae_unidentified	0	0	0	0	3	0	0	0	0	0	0	0	0	0	0	0	0	0	0	0	0	0	0	0
ASV_2775	Fungi	Ascomycota	Sordariomycetes	Sordariales	Lasiosphaeriaceae	Arnium	0	0	0	0	0	0	0	0	0	0	0	0	0	0	0	0	0	0	0	0	0	0	0	0
ASV_2776	Fungi	Basidiomycota	Agaricomycetes	Cantharellales	Cantharellales_unidentified	Cantharellales_unidentified_1	0	0	0	0	0	0	0	0	0	0	0	0	0	0	0	0	0	0	0	0	0	0	0	5
ASV_2777	Fungi	Ascomycota	Sordariomycetes	Hypocreales	Cordycipitaceae	Lecanicillium	0	0	0	0	0	0	0	0	0	0	0	0	0	0	1	0	0	0	0	0	0	0	0	0
ASV_2779	Fungi	Ascomycota	Sordariomycetes	Sordariomycetes_unidentified	Sordariomycetes_unidentified_1	Sordariomycetes_unidentified_1	0	0	0	0	0	0	0	0	0	0	0	0	0	0	0	0	0	0	0	0	0	0	0	0
ASV_2783	Fungi	Fungi_unidentified	Fungi_unidentified_1	Fungi_unidentified_1	Fungi_unidentified_1_1	Fungi_unidentified_1_1	0	0	0	0	0	0	0	0	0	0	0	0	0	0	0	0	0	0	0	0	0	0	0	0
ASV_2786	Fungi	Ascomycota	Orbiliomycetes	Orbiliales	Orbiliaceae	Dactylella	0	5	0	0	0	0	0	0	0	0	0	0	0	0	0	0	0	0	0	0	0	0	0	0
ASV_2789	Fungi	Ascomycota	Sordariomycetes	Hypocreales	Incertae_sedis_3	Stachybotrys	0	0	0	0	0	0	0	1	0	0	0	0	0	0	0	0	0	0	0	0	0	0	0	0
ASV_2792	Fungi	Basidiomycota	Agaricomycetes	Hymenochaetales	Hymenochaetaceae	Coltricia	0	0	0	0	0	0	0	0	0	0	0	0	0	0	0	0	0	0	0	0	0	0	0	0
ASV_2793	Fungi	Zygomycota	Incertae_sedis_10	Endogonales	Endogonales_unidentified	Endogonales_unidentified_1	0	0	0	0	0	0	0	0	73	0	0	0	0	0	0	0	0	0	0	0	0	0	0	0
ASV_2794	Fungi	Fungi_unidentified	Fungi_unidentified_1	Fungi_unidentified_1	Fungi_unidentified_1_1	Fungi_unidentified_1_1	7	0	0	0	0	0	0	0	0	0	0	0	0	0	0	0	0	0	0	0	0	0	0	0
ASV_2795	Fungi	Ascomycota	Incertae_sedis_14	Incertae_sedis_15	Incertae_sedis_16	Campylospora	0	0	0	0	0	0	0	0	0	0	0	0	0	0	0	0	0	0	0	0	0	0	0	0
ASV_2796	Fungi	Fungi_unidentified	Fungi_unidentified_1	Fungi_unidentified_1	Fungi_unidentified_1_1	Fungi_unidentified_1_1	0	7	0	0	0	0	0	0	0	0	0	0	0	0	0	0	0	0	0	0	0	0	0	0
ASV_2798	Fungi	Basidiomycota	Agaricomycetes	Agaricales	Agaricales_unidentified	Agaricales_unidentified_1	0	0	0	0	0	0	0	0	0	0	0	0	0	2	0	0	0	0	0	0	0	0	0	0
ASV_2799	Fungi	Basidiomycota	Agaricomycetes	Polyporales	Phanerochaetaceae	Byssomerulius	0	0	0	1	0	0	0	0	0	0	0	0	0	0	0	0	0	0	0	0	0	0	0	0
ASV_2800	Fungi	Chytridiomycota	Chytridiomycota_unidentified	Chytridiomycota_unidentified_1	Chytridiomycota_unidentified_1	Chytridiomycota_unidentified_1_1	0	0	0	0	0	0	0	0	0	0	0	0	0	0	0	0	0	0	0	0	0	0	0	0
ASV_2803	Fungi	Ascomycota	Sordariomycetes	Hypocreales	Nectriaceae	Volutella	0	0	0	0	0	0	0	0	0	0	0	0	0	0	0	0	0	0	0	0	0	0	0	0
ASV_2808	Fungi	Basidiomycota	Agaricomycetes	Cantharellales	Ceratobasidiaceae	Ceratobasidiaceae_unidentified	0	0	0	0	0	0	0	0	0	0	4	0	0	0	0	0	0	0	0	0	0	0	0	0
ASV_2809	Fungi	Ascomycota	Dothideomycetes	Botryosphaeriales	Botryosphaeriaceae	Botryosphaeria	0	0	0	0	0	0	0	0	0	0	0	0	0	0	0	0	0	0	0	0	0	0	0	0
ASV_2810	Fungi	Zygomycota	Incertae_sedis_10	Mortierellales	Mortierellaceae	Mortierella	0	0	0	0	0	0	0	0	0	0	0	0	0	0	0	0	0	0	0	0	0	0	0	0
ASV_2811	Fungi	Ascomycota	Dothideomycetes	Capnodiales	Incertae_sedis_17	Capnobotryella	0	0	0	0	0	0	0	0	0	0	0	0	0	1	0	0	0	0	0	0	0	0	0	0
ASV_2813	Fungi	Zygomycota	Incertae_sedis_10	Mortierellales	Mortierellaceae	Mortierella	0	0	0	0	0	0	0	0	0	0	0	0	0	0	0	0	0	0	0	0	9	0	0	0
ASV_2815	Fungi	Fungi_unidentified	Fungi_unidentified_1	Fungi_unidentified_1	Fungi_unidentified_1_1	Fungi_unidentified_1_1	0	0	0	0	0	0	0	0	0	0	0	0	0	0	0	0	0	0	0	0	2	0	0	0
ASV_2817	Fungi	Ascomycota	Sordariomycetes	Hypocreales	Incertae_sedis_3	Stachybotrys	0	0	0	0	0	0	0	0	0	0	2	0	0	0	0	0	0	0	0	0	0	0	0	0
ASV_2818	Fungi	Ascomycota	Ascomycota_unidentified	Ascomycota_unidentified_1	Ascomycota_unidentified_1	Ascomycota_unidentified_1_1	0	0	0	0	0	1	0	0	0	0	0	0	0	0	0	0	0	0	0	0	0	0	0	0
ASV_2819	Fungi	Ascomycota	Dothideomycetes	Pleosporales	Incertae_sedis_13	Anguillospora	0	0	0	0	0	0	0	0	0	0	0	0	0	0	0	0	0	0	0	0	0	0	0	0
ASV_2820	Fungi	Fungi_unidentified	Fungi_unidentified_1	Fungi_unidentified_1	Fungi_unidentified_1_1	Fungi_unidentified_1_1	0	0	0	0	0	0	0	0	9	0	0	0	0	0	0	0	0	0	0	0	0	0	0	0
ASV_2821	Fungi	Basidiomycota	Tremellomycetes	Tremellales	Incertae_sedis_12	Derxomyces	0	0	0	0	0	0	0	0	0	0	0	0	0	0	0	0	0	0	0	0	0	0	0	0
ASV_2824	Fungi	Zygomycota	Incertae_sedis_10	Mortierellales	Mortierellaceae	Mortierella	0	0	0	0	0	0	0	0	0	0	0	0	32	0	0	0	0	0	0	0	0	0	0	0
ASV_2825	Fungi	Ascomycota	Ascomycota_unidentified	Ascomycota_unidentified_1	Ascomycota_unidentified_1	Ascomycota_unidentified_1_1	0	0	0	0	0	0	0	0	0	0	0	0	0	0	0	0	0	0	0	0	0	0	0	0
ASV_2826	Fungi	Ascomycota	Ascomycota_unidentified	Ascomycota_unidentified_1	Ascomycota_unidentified_1	Ascomycota_unidentified_1_1	0	0	0	0	1	0	0	0	0	0	0	0	0	0	0	0	0	0	0	0	0	0	0	0
ASV_2830	Fungi	Basidiomycota	Basidiomycota_unidentified	Basidiomycota_unidentified_1	Basidiomycota_unidentified_1	Basidiomycota_unidentified_1_1	0	0	0	0	0	1	0	0	0	0	0	0	0	0	0	0	0	0	0	0	0	0	0	0
ASV_2831	Fungi	Ascomycota	Sordariomycetes	Sordariomycetes_unidentified	Sordariomycetes_unidentified_1	Sordariomycetes_unidentified_1	0	0	0	0	0	0	0	0	0	0	0	0	0	0	0	0	0	0	0	0	0	0	0	0
ASV_2832	Fungi	Ascomycota	Eurotiomycetes	Eurotiales	Trichocomaceae	Talaromyces	0	0	0	0	0	0	36	0	0	0	0	0	0	0	0	0	0	0	0	0	0	0	0	0
ASV_2834	Fungi	Fungi_unidentified	Fungi_unidentified_1	Fungi_unidentified_1	Fungi_unidentified_1_1	Fungi_unidentified_1_1	0	0	0	0	0	0	4	0	0	0	0	0	0	0	0	0	0	0	0	0	0	0	0	0
ASV_2835	Fungi	Ascomycota	Archaeorhizomycetes	Archaeorhizomycetales	Archaeorhizomycetaceae	Archaeorhizomyces	0	0	0	4	0	0	0	0	0	0	0	0	0	0	0	0	0	0	0	0	0	0	0	0
ASV_2836	Fungi	Ascomycota	Ascomycota_unidentified	Ascomycota_unidentified_1	Ascomycota_unidentified_1	Ascomycota_unidentified_1_1	0	0	0	0	0	0	0	0	0	0	0	0	0	0	0	0	0	0	0	0	0	0	0	0
ASV_2840	Fungi	Basidiomycota	Agaricomycetes	Agaricales	Typhulaceae	Typhulaceae_unidentified	0	0	2	0	0	0	0	0	0	0	0	0	0	0	0	0	0	0	0	0	0	0	0	0
ASV_2841	Fungi	Ascomycota	Sordariomycetes	Hypocreales	Nectriaceae	Volutella	0	0	0	0	0	0	0	0	0	0	0	0	0	0	0	0	0	0	2	0	0	0	0	0
ASV_2842	Fungi	Ascomycota	Sordariomycetes	Boliniales	Boliniaceae	Boliniaceae_unidentified	0	0	0	0	0	0	0	0	0	0	0	0	0	0	0	0	0	0	0	0	0	0	1	0
ASV_2844	Fungi	Ascomycota	Sordariomycetes	Xylariales	Diatrypaceae	Diatrypaceae_unidentified	0	0	1	0	0	0	0	0	0	0	0	0	0	0	0	0	0	0	0	0	0	0	0	0
ASV_2845	Fungi	Basidiomycota	Agaricomycetes	Sebacinales	Sebacinales_unidentified	Sebacinales_unidentified_1	0	0	0	0	0	0	0	0	0	0	0	2	0	0	0	0	0	0	0	0	0	0	0	0
ASV_2847	Fungi	Chytridiomycota	Chytridiomycota_unidentified	Chytridiomycota_unidentified_1	Chytridiomycota_unidentified_1	Chytridiomycota_unidentified_1_1	0	0	0	0	0	0	0	0	0	0	0	0	0	0	0	0	0	0	0	0	0	0	0	0
ASV_2849	Fungi	Basidiomycota	Tremellomycetes	Tremellales	Incertae_sedis_12	Cryptococcus_1	0	0	0	0	0	0	5	0	0	0	0	0	0	0	0	0	0	0	0	0	0	0	0	0
ASV_2850	Fungi	Basidiomycota	Microbotryomycetes	Sporidiobolales	Incertae_sedis_25	Rhodotorula	0	0	0	0	0	0	0	0	0	0	0	0	0	0	0	0	0	0	0	0	4	0	0	0
ASV_2851	Fungi	Ascomycota	Sordariomycetes	Incertae_sedis_7	Annulatascaceae	Conlarium	0	0	0	0	0	0	0	0	0	0	0	0	0	7	0	0	0	0	0	0	0	0	0	0
ASV_2854	Fungi	Ascomycota	Dothideomycetes	Incertae_sedis_8	Myxotrichaceae	Myxotrichaceae_unidentified	0	0	0	0	0	0	0	0	0	0	0	0	0	0	0	0	0	0	0	0	0	0	0	0
ASV_2857	Fungi	Ascomycota	Sordariomycetes	Microascales	Microascaceae	Microascaceae_unidentified	0	0	0	0	0	0	0	0	0	0	0	0	0	0	0	0	0	0	0	0	0	0	0	0
ASV_2858	Fungi	Fungi_unidentified	Fungi_unidentified_1	Fungi_unidentified_1	Fungi_unidentified_1_1	Fungi_unidentified_1_1	0	0	0	0	0	0	0	0	0	0	0	0	0	0	0	0	0	0	0	0	0	0	0	0
ASV_2859	Fungi	Ascomycota	Sordariomycetes	Diaporthales	Melanconidaceae	Melanconiella	0	0	0	0	0	0	0	0	0	0	0	0	0	0	0	0	0	0	0	0	0	0	0	0
ASV_2861	Fungi	Basidiomycota	Agaricomycetes	Cantharellales	Cantharellales_unidentified	Cantharellales_unidentified_1	0	0	0	0	0	3	0	0	0	0	0	0	0	0	0	0	0	0	0	0	0	0	0	0
ASV_2864	Fungi	Ascomycota	Lecanoromycetes	Lecanorales	Lecanoraceae	Lecanora	0	0	0	0	0	0	0	0	0	0	0	0	0	0	0	0	0	0	0	0	8	0	0	0
ASV_2867	Fungi	Fungi_unidentified	Fungi_unidentified_1	Fungi_unidentified_1	Fungi_unidentified_1_1	Fungi_unidentified_1_1	20	0	0	0	0	0	0	0	0	0	0	0	0	0	0	0	0	0	0	0	0	0	0	0
ASV_2871	Fungi	Basidiomycota	Agaricomycetes	Agaricales	Agaricaceae	Cyathus	0	0	0	0	0	0	0	0	0	0	0	0	0	0	0	0	0	0	0	0	0	0	0	0
ASV_2872	Fungi	Ascomycota	Leotiomycetes	Helotiales	Helotiales_unidentified	Helotiales_unidentified_1	0	0	1	0	0	0	0	0	0	0	0	0	0	0	0	0	0	0	0	0	0	0	0	0
ASV_2873	Fungi	Fungi_unidentified	Fungi_unidentified_1	Fungi_unidentified_1	Fungi_unidentified_1_1	Fungi_unidentified_1_1	0	0	0	0	3	0	0	0	0	0	0	0	0	0	0	0	0	0	0	0	0	0	0	0
ASV_2874	Fungi	Fungi_unidentified	Fungi_unidentified_1	Fungi_unidentified_1	Fungi_unidentified_1_1	Fungi_unidentified_1_1	0	0	0	0	0	0	0	0	0	0	0	0	0	0	0	0	0	0	0	0	0	0	0	0
ASV_2875	Fungi	Glomeromycota	Glomeromycetes	Glomerales	Glomeraceae	Glomus	0	0	0	0	0	0	0	0	0	0	0	0	0	0	0	0	0	0	0	0	0	0	0	0
ASV_2876	Fungi	Ascomycota	Leotiomycetes	Helotiales	Helotiaceae	Dimorphospora	0	0	0	0	0	0	0	0	0	0	0	0	0	0	0	0	0	0	0	0	0	0	0	0
ASV_2878	Fungi	Ascomycota	Sordariomycetes	Sordariales	Lasiosphaeriaceae	Cladorrhinum	0	0	0	18	0	0	0	0	0	0	0	0	0	0	0	0	0	0	0	0	0	0	0	0
ASV_2880	Fungi	Ascomycota	Incertae_sedis_14	Incertae_sedis_15	Incertae_sedis_16	Incertae_sedis_16_unidentified	0	0	0	1	0	0	0	0	0	0	0	0	0	0	0	0	0	0	0	0	0	0	0	0
ASV_2881	Fungi	Basidiomycota	Tremellomycetes	Tremellales	Incertae_sedis_12	Derxomyces	0	0	0	1	0	0	0	0	0	0	0	0	0	0	0	0	0	0	0	0	0	0	0	0
ASV_2882	Fungi	Basidiomycota	Agaricomycetes	Thelephorales	Thelephoraceae	Tomentellopsis	0	0	0	0	0	7	0	0	0	0	0	0	0	0	0	0	0	0	0	0	0	0	0	0
ASV_2884	Fungi	Basidiomycota	Tremellomycetes	Tremellales	Incertae_sedis_12	Derxomyces	0	0	0	1	0	0	0	0	0	0	0	0	0	0	0	0	0	0	0	0	0	0	0	0
ASV_2885	Fungi	Ascomycota	Sordariomycetes	Hypocreales	Hypocreaceae	Hypocreaceae_unidentified	0	0	0	0	0	0	0	0	0	0	0	0	0	0	0	0	0	0	0	0	0	0	0	0
ASV_2886	Fungi	Ascomycota	Dothideomycetes	Pleosporales	Montagnulaceae	Montagnulaceae_unidentified	0	0	0	0	0	0	0	0	0	0	0	0	0	0	0	0	0	0	1	0	0	0	0	0
ASV_2888	Fungi	Ascomycota	Sordariomycetes	Sordariales	Cephalothecaceae	Phialemonium	0	0	0	0	0	0	0	0	0	0	0	0	0	0	0	8	0	0	0	0	0	0	0	0
ASV_2889	Fungi	Ascomycota	Ascomycota_unidentified	Ascomycota_unidentified_1	Ascomycota_unidentified_1	Ascomycota_unidentified_1_1	0	0	0	13	0	0	0	0	0	0	0	0	0	0	0	0	0	0	0	0	0	0	0	0
ASV_2890	Fungi	Ascomycota	Pezizomycetes	Pezizomycetes_unidentified	Pezizomycetes_unidentified_1	Pezizomycetes_unidentified_1	0	0	0	0	0	0	0	0	0	0	0	0	0	0	0	0	0	0	0	0	0	0	11	0
ASV_2892	Fungi	Ascomycota	Incertae_sedis_14	Incertae_sedis_15	Incertae_sedis_16	Ochroconis	0	0	0	0	0	0	1	0	0	0	0	0	0	0	0	0	0	0	0	0	0	0	0	0
ASV_2893	Fungi	Chytridiomycota	Chytridiomycetes	Spizellomycetales	Spizellomycetaceae	Spizellomyces	0	0	0	0	0	0	0	0	0	0	0	0	0	0	0	0	0	20	0	0	0	0	0	0
ASV_2894	Fungi	Fungi_unidentified	Fungi_unidentified_1	Fungi_unidentified_1	Fungi_unidentified_1_1	Fungi_unidentified_1_1	0	0	0	0	0	0	0	0	0	0	0	0	0	0	0	0	0	0	0	0	1	0	0	0
ASV_2895	Fungi	Basidiomycota	Exobasidiomycetes	Tilletiales	Tilletiaceae	Tilletia	0	2	0	0	0	0	0	0	0	0	0	0	0	0	0	0	0	0	0	0	0	0	0	0
ASV_2896	Fungi	Ascomycota	Leotiomycetes	Helotiales	Vibrisseaceae	Acephala	0	0	0	0	0	0	0	0	0	0	0	0	0	0	0	0	0	0	0	0	0	0	0	2
ASV_2897	Fungi	Ascomycota	Leotiomycetes	Helotiales	Helotiales_unidentified	Helotiales_unidentified_1	0	0	0	0	0	0	0	0	0	0	0	0	0	0	0	0	0	0	1	0	0	0	0	0
ASV_2898	Fungi	Ascomycota	Sordariomycetes	Hypocreales	Nectriaceae	Fusarium	0	0	0	0	0	0	0	0	0	0	0	0	0	0	0	0	0	0	0	0	0	0	0	0
ASV_2899	Fungi	Basidiomycota	Agaricomycetes	Atheliales	Atheliaceae	Atheliaceae_unidentified	0	0	0	0	0	0	0	0	0	0	0	0	0	0	0	0	0	0	0	0	0	0	0	0
ASV_2900	Fungi	Fungi_unidentified	Fungi_unidentified_1	Fungi_unidentified_1	Fungi_unidentified_1_1	Fungi_unidentified_1_1	0	0	0	5	0	0	0	0	0	0	0	0	0	0	0	0	0	0	0	0	0	0	0	0
ASV_2901	Fungi	Fungi_unidentified	Fungi_unidentified_1	Fungi_unidentified_1	Fungi_unidentified_1_1	Fungi_unidentified_1_1	0	0	0	0	0	0	0	0	0	0	0	0	0	0	0	0	0	0	0	2	0	0	0	0
ASV_2903	Fungi	Ascomycota	Leotiomycetes	Helotiales	Helotiales_unidentified	Helotiales_unidentified_1	0	0	0	0	0	0	0	0	0	0	0	0	0	0	0	0	0	0	0	1	0	0	0	0
ASV_2904	Fungi	Fungi_unidentified	Fungi_unidentified_1	Fungi_unidentified_1	Fungi_unidentified_1_1	Fungi_unidentified_1_1	0	0	0	0	0	0	0	0	0	0	0	0	0	0	0	0	6	0	0	0	0	0	0	0
ASV_2906	Fungi	Fungi_unidentified	Fungi_unidentified_1	Fungi_unidentified_1	Fungi_unidentified_1_1	Fungi_unidentified_1_1	0	0	0	0	1	0	0	0	0	0	0	0	0	0	0	0	0	0	0	0	0	0	0	0
ASV_2907	Fungi	Ascomycota	Leotiomycetes	Helotiales	Incertae_sedis_2	Tetracladium	0	0	0	0	0	0	0	0	0	0	0	0	0	0	0	0	0	0	0	0	2	0	0	0
ASV_2908	Fungi	Ascomycota	Ascomycota_unidentified	Ascomycota_unidentified_1	Ascomycota_unidentified_1	Ascomycota_unidentified_1_1	0	0	0	0	0	0	1	0	0	0	0	0	0	0	0	0	0	0	0	0	0	0	0	0
ASV_2911	Fungi	Ascomycota	Pezizomycetes	Pezizales	Pezizaceae	Pezizaceae_unidentified	0	0	0	0	0	0	0	0	0	0	0	0	0	0	0	0	0	0	0	0	0	0	0	0
ASV_2915	Fungi	Basidiomycota	Agaricomycetes	Agaricales	Psathyrellaceae	Coprinellus	0	0	0	0	0	0	0	0	0	0	0	0	0	0	0	0	0	0	0	0	0	0	0	0
ASV_2916	Fungi	Ascomycota	Sordariomycetes	Hypocreales	Incertae_sedis_3	Sarocladium	0	0	0	0	0	0	0	4	0	0	0	0	0	0	0	0	0	0	0	0	0	0	0	0
ASV_2918	Fungi	Ascomycota	Dothideomycetes	Dothideales	Dothioraceae	Aureobasidium	0	0	0	0	0	0	0	0	0	0	0	0	0	0	0	0	0	0	0	0	0	0	0	0
ASV_2919	Fungi	Ascomycota	Sordariomycetes	Hypocreales	Hypocreaceae	Trichoderma	0	0	0	0	0	0	0	0	0	0	0	0	0	0	0	0	0	0	0	0	0	0	0	0
ASV_2920	Fungi	Ascomycota	Leotiomycetes	Helotiales	Incertae_sedis_2	Tetracladium	0	0	0	0	0	0	0	0	0	0	0	0	0	0	0	0	0	0	0	0	0	0	0	0
ASV_2921	Fungi	Ascomycota	Incertae_sedis_14	Incertae_sedis_15	Incertae_sedis_16	Pyrigemmula	3	0	0	0	0	0	0	0	0	0	0	0	0	0	0	0	0	0	0	0	0	0	0	0
ASV_2922	Fungi	Basidiomycota	Agaricomycetes	Russulales	Peniophoraceae	Peniophoraceae_unidentified	0	0	0	5	0	0	0	0	0	0	0	0	0	0	0	0	0	0	0	0	0	0	0	0
ASV_2924	Fungi	Basidiomycota	Tremellomycetes	Tremellales	Incertae_sedis_12	Derxomyces	0	0	0	0	0	0	0	0	0	0	0	0	0	2	0	0	0	0	0	0	0	0	0	0
ASV_2926	Fungi	Ascomycota	Ascomycota_unidentified	Ascomycota_unidentified_1	Ascomycota_unidentified_1	Ascomycota_unidentified_1_1	0	0	0	0	0	0	0	0	0	0	0	0	0	8	0	0	0	0	0	0	0	0	0	0
ASV_2928	Fungi	Ascomycota	Dothideomycetes	Microthyriales	Microthyriaceae	Tothia	0	0	1	0	0	0	0	0	0	0	0	0	0	0	0	0	0	0	0	0	0	0	0	0
ASV_2929	Fungi	Ascomycota	Sordariomycetes	Hypocreales	Bionectriaceae	Bionectriaceae_unidentified	0	0	0	0	0	0	0	0	0	0	0	0	0	0	1	0	0	0	0	0	0	0	0	0
ASV_2930	Fungi	Basidiomycota	Agaricomycetes	Agaricales	Entolomataceae	Clitopilus	0	0	0	0	0	0	0	0	0	0	0	0	0	0	0	0	0	0	0	0	0	0	0	0
ASV_2931	Fungi	Fungi_unidentified	Fungi_unidentified_1	Fungi_unidentified_1	Fungi_unidentified_1_1	Fungi_unidentified_1_1	0	0	0	0	0	0	0	0	7	0	0	0	0	0	0	0	0	0	0	0	0	0	0	0
ASV_2934	Fungi	Chytridiomycota	Neocallimastigomycetes	Neocallimastigales	Neocallimastigaceae	Orpinomyces	0	0	0	0	0	0	0	0	0	0	0	0	0	0	0	0	0	0	0	0	0	0	0	0
ASV_2937	Fungi	Ascomycota	Sordariomycetes	Hypocreales	Hypocreales_unidentified	Hypocreales_unidentified_1	0	0	0	0	38	0	0	0	0	0	0	0	0	0	0	0	0	0	0	0	0	0	0	0
ASV_2938	Fungi	Basidiomycota	Agaricomycetes	Thelephorales	Thelephoraceae	Thelephoraceae_unidentified	0	3	0	0	0	0	0	0	0	0	0	0	0	0	0	0	0	0	0	0	0	0	0	0
ASV_2939	Fungi	Glomeromycota	Glomeromycetes	Diversisporales	Acaulosporaceae	Acaulospora	0	0	0	0	0	0	0	0	0	0	0	0	0	0	0	0	0	0	0	0	0	0	0	0
ASV_2940	Fungi	Ascomycota	Sordariomycetes	Sordariales	Lasiosphaeriaceae	Podospora	0	0	0	0	0	0	0	0	0	0	0	0	0	0	0	0	0	0	0	0	0	0	0	14
ASV_2942	Fungi	Basidiomycota	Agaricomycetes	Auriculariales	Auriculariales_unidentified	Auriculariales_unidentified_1	0	0	0	0	0	0	0	0	0	0	0	0	0	0	0	0	0	0	0	0	0	0	0	0
ASV_2943	Fungi	Chytridiomycota	Chytridiomycota_unidentified	Chytridiomycota_unidentified_1	Chytridiomycota_unidentified_1	Chytridiomycota_unidentified_1_1	0	0	0	0	0	0	0	0	0	0	0	0	0	0	0	0	0	0	0	0	0	0	0	0
ASV_2952	Fungi	Glomeromycota	Glomeromycetes	Paraglomerales	Paraglomeraceae	Paraglomus	0	0	0	0	0	0	0	0	0	0	0	0	0	0	0	7	0	0	0	0	0	0	0	0
ASV_2954	Fungi	Chytridiomycota	Chytridiomycetes	Spizellomycetales	Spizellomycetaceae	Spizellomyces	0	0	0	0	0	1	0	0	0	0	0	0	0	0	0	0	0	0	0	0	0	0	0	0
ASV_2955	Fungi	Ascomycota	Dothideomycetes	Capnodiales	Mycosphaerellaceae	Septoria	0	0	0	0	0	0	0	0	0	0	0	0	0	0	0	0	0	0	0	0	0	0	0	0
ASV_2957	Fungi	Ascomycota	Sordariomycetes	Microascales	Microascaceae	Microascaceae_unidentified	0	0	0	0	0	0	0	0	0	0	0	0	0	0	0	0	0	0	0	0	0	7	0	0
ASV_2960	Fungi	Ascomycota	Sordariomycetes	Sordariomycetes_unidentified	Sordariomycetes_unidentified_1	Sordariomycetes_unidentified_1	0	0	0	0	0	0	0	0	0	0	0	0	0	0	0	0	0	0	0	0	0	0	0	0
ASV_2961	Fungi	Chytridiomycota	Chytridiomycota_unidentified	Chytridiomycota_unidentified_1	Chytridiomycota_unidentified_1	Chytridiomycota_unidentified_1_1	0	0	0	0	0	0	0	0	0	0	0	0	0	0	0	0	0	0	0	0	0	0	0	0
ASV_2968	Fungi	Ascomycota	Dothideomycetes	Pleosporales	Incertae_sedis_13	Massariosphaeria	0	0	0	0	0	0	0	0	0	0	0	0	0	0	0	0	0	0	0	0	0	0	0	0
ASV_2971	Fungi	Basidiomycota	Agaricomycetes	Agaricales	Pluteaceae	Volvariella	0	0	0	0	0	0	0	0	0	0	0	0	0	0	0	0	0	0	0	74	0	0	0	0
ASV_2972	Fungi	Ascomycota	Ascomycota_unidentified	Ascomycota_unidentified_1	Ascomycota_unidentified_1	Ascomycota_unidentified_1_1	0	0	0	0	4	0	0	0	0	0	0	0	0	0	0	0	0	0	0	0	0	0	0	0
ASV_2973	Fungi	Ascomycota	Sordariomycetes	Sordariomycetes_unidentified	Sordariomycetes_unidentified_1	Sordariomycetes_unidentified_1	0	0	0	0	0	0	0	0	0	0	0	0	0	0	0	0	0	0	0	0	0	0	0	18
ASV_2975	Fungi	Ascomycota	Sordariomycetes	Sordariales	Lasiosphaeriaceae	Podospora	0	0	0	0	0	0	0	49	0	0	0	0	0	0	0	0	0	0	0	0	0	0	0	0
ASV_2976	Fungi	Ascomycota	Dothideomycetes	Pleosporales	Montagnulaceae	Montagnulaceae_unidentified	0	0	0	0	0	0	0	0	0	0	0	0	1	0	0	0	0	0	0	0	0	0	0	0
ASV_2977	Fungi	Ascomycota	Saccharomycetes	Saccharomycetales	Saccharomycetaceae	Kazachstania	0	0	0	0	0	0	0	0	0	0	0	0	0	0	0	0	0	0	0	4	0	0	0	0
ASV_2978	Fungi	Ascomycota	Pezizomycetes	Pezizales	Incertae_sedis_32	Pulvinula	0	0	0	0	0	0	0	0	0	0	0	0	0	0	0	0	0	0	0	3	0	0	0	0
ASV_2979	Fungi	Ascomycota	Pezizomycetes	Pezizales	Pyronemataceae	Scutellinia	0	0	0	0	0	0	0	0	0	0	0	0	0	0	0	0	0	0	0	0	0	0	0	0
ASV_2980	Fungi	Ascomycota	Incertae_sedis_14	Incertae_sedis_15	Incertae_sedis_16	Incertae_sedis_16_unidentified	0	0	0	0	0	0	0	0	0	0	0	0	0	0	0	0	0	0	0	0	0	0	0	0
ASV_2981	Fungi	Ascomycota	Sordariomycetes	Hypocreales	Bionectriaceae	Clonostachys	0	0	0	0	0	0	0	0	6	0	0	0	0	0	0	0	0	0	0	0	0	0	0	0
ASV_2983	Fungi	Fungi_unidentified	Fungi_unidentified_1	Fungi_unidentified_1	Fungi_unidentified_1_1	Fungi_unidentified_1_1	0	0	0	0	6	0	0	0	0	0	0	0	0	0	0	0	0	0	0	0	0	0	0	0
ASV_2985	Fungi	Ascomycota	Sordariomycetes	Chaetosphaeriales	Chaetosphaeriaceae	Chloridium	0	0	0	0	0	0	0	0	0	0	0	4	0	0	0	0	0	0	0	0	0	0	0	0
ASV_2986	Fungi	Glomeromycota	Glomeromycetes	Glomerales	Glomeraceae	Glomus	0	0	0	0	0	0	0	0	0	0	0	0	0	0	0	0	0	3	0	0	0	0	0	0
ASV_2987	Fungi	Ascomycota	Incertae_sedis_14	Incertae_sedis_15	Incertae_sedis_16	Ochroconis	0	0	0	0	0	0	0	21	0	0	0	0	0	0	0	0	0	0	0	0	0	0	0	0
ASV_2988	Fungi	Ascomycota	Eurotiomycetes	Onygenales	Onygenales_unidentified	Onygenales_unidentified_1	0	0	0	0	0	0	0	0	0	0	0	0	0	0	0	0	0	0	0	0	0	0	0	0
ASV_2989	Fungi	Basidiomycota	Tremellomycetes	Tremellales	Incertae_sedis_12	Derxomyces	0	0	0	0	6	0	0	0	0	0	0	0	0	0	0	0	0	0	0	0	0	0	0	0
ASV_2992	Fungi	Ascomycota	Eurotiomycetes	Eurotiales	Trichocomaceae	Penicillium	0	0	0	0	0	0	0	0	0	0	0	0	0	0	0	0	0	0	0	0	0	0	0	0
ASV_2993	Fungi	Basidiomycota	Tremellomycetes	Tremellales	Incertae_sedis_12	Bulleromyces	0	0	0	0	0	0	0	0	0	0	0	0	0	0	0	0	0	0	0	0	4	0	0	0
ASV_2994	Fungi	Zygomycota	Incertae_sedis_10	Mortierellales	Mortierellaceae	Mortierella	1	0	0	0	0	0	0	0	0	0	0	0	0	0	0	0	0	0	0	0	0	0	0	0
ASV_2999	Fungi	Fungi_unidentified	Fungi_unidentified_1	Fungi_unidentified_1	Fungi_unidentified_1_1	Fungi_unidentified_1_1	0	1	0	0	0	0	0	0	0	0	0	0	0	0	0	0	0	0	0	0	0	0	0	0
ASV_3002	Fungi	Fungi_unidentified	Fungi_unidentified_1	Fungi_unidentified_1	Fungi_unidentified_1_1	Fungi_unidentified_1_1	0	0	0	0	0	0	0	0	0	0	0	0	0	0	0	0	0	0	0	0	0	0	0	0
ASV_3004	Fungi	Ascomycota	Saccharomycetes	Saccharomycetales	Dipodascaceae	Geotrichum	0	0	0	0	0	0	0	0	0	0	0	0	0	0	0	0	0	0	0	0	0	0	0	0
ASV_3006	Fungi	Ascomycota	Leotiomycetes	Helotiales	Helotiales_unidentified	Helotiales_unidentified_1	0	0	0	0	0	0	0	0	0	0	0	0	0	0	0	0	0	0	0	0	0	0	0	0
ASV_3008	Fungi	Ascomycota	Pezizomycetes	Pezizales	Pyronemataceae	Pseudaleuria	0	0	0	0	0	0	0	0	0	0	0	0	0	0	1	0	0	0	0	0	0	0	0	0
ASV_3012	Fungi	Fungi_unidentified	Fungi_unidentified_1	Fungi_unidentified_1	Fungi_unidentified_1_1	Fungi_unidentified_1_1	0	0	0	0	0	0	0	0	0	0	0	0	0	0	0	0	0	0	0	0	4	0	0	0
ASV_3013	Fungi	Chytridiomycota	Chytridiomycetes	Spizellomycetales	Spizellomycetaceae	Powellomyces	0	0	0	0	0	0	0	0	0	0	0	0	0	0	0	0	0	0	0	0	0	0	0	4
ASV_3018	Fungi	Ascomycota	Sordariomycetes	Sordariales	Lasiosphaeriaceae	Arnium	0	0	0	0	0	0	0	95	0	0	0	0	0	0	0	0	0	0	0	0	0	0	0	0
ASV_3020	Fungi	Ascomycota	Dothideomycetes	Pleosporales	Incertae_sedis_13	Massariosphaeria	0	0	0	0	0	0	0	0	0	0	0	0	0	0	0	0	0	0	0	0	0	0	0	0
ASV_3022	Fungi	Basidiomycota	Agaricomycetes	Thelephorales	Thelephoraceae	Tomentella	0	0	0	0	0	0	0	0	0	0	0	0	0	0	0	0	0	0	0	0	0	1	0	0
ASV_3025	Fungi	Basidiomycota	Agaricomycetes	Thelephorales	Thelephoraceae	Amaurodon	0	0	0	0	0	0	0	0	0	0	0	0	0	0	0	0	0	0	0	0	0	0	0	0
ASV_3026	Fungi	Fungi_unidentified	Fungi_unidentified_1	Fungi_unidentified_1	Fungi_unidentified_1_1	Fungi_unidentified_1_1	0	0	0	0	0	3	0	0	0	0	0	0	0	0	0	0	0	0	0	0	0	0	0	0
ASV_3027	Fungi	Fungi_unidentified	Fungi_unidentified_1	Fungi_unidentified_1	Fungi_unidentified_1_1	Fungi_unidentified_1_1	0	0	0	0	0	0	0	2	0	0	0	0	0	0	0	0	0	0	0	0	0	0	0	0
ASV_3031	Fungi	Ascomycota	Sordariomycetes	Sordariales	Lasiosphaeriaceae	Podospora	0	0	0	0	0	0	0	0	0	0	0	0	0	0	0	0	0	0	0	0	0	0	0	0
ASV_3032	Fungi	Ascomycota	Eurotiomycetes	Eurotiomycetes_unidentified	Eurotiomycetes_unidentified_1	Eurotiomycetes_unidentified_1	0	0	0	0	13	0	0	0	0	0	0	0	0	0	0	0	0	0	0	0	0	0	0	0
ASV_3033	Fungi	Fungi_unidentified	Fungi_unidentified_1	Fungi_unidentified_1	Fungi_unidentified_1_1	Fungi_unidentified_1_1	0	6	0	0	0	0	0	0	0	0	0	0	0	0	0	0	0	0	0	0	0	0	0	0
ASV_3034	Fungi	Basidiomycota	Microbotryomycetes	Sporidiobolales	Incertae_sedis_25	Rhodotorula	0	0	0	0	0	0	0	0	0	0	0	0	0	0	0	0	0	0	0	0	0	0	0	0
ASV_3035	Fungi	Ascomycota	Sordariomycetes	Hypocreales	Incertae_sedis_3	Incertae_sedis_3_unidentified	0	0	0	0	0	0	0	0	0	0	0	0	0	0	2	0	0	0	0	0	0	0	0	0
ASV_3036	Fungi	Ascomycota	Dothideomycetes	Incertae_sedis_8	Myxotrichaceae	Oidiodendron	0	0	0	0	0	0	0	0	0	0	0	0	0	0	0	0	0	0	0	0	0	0	0	0
ASV_3037	Fungi	Basidiomycota	Agaricomycetes	Gomphales	Gomphaceae	Ramaria	2	0	0	0	0	0	0	0	0	0	0	0	0	0	0	0	0	0	0	0	0	0	0	0
ASV_3039	Fungi	Ascomycota	Eurotiomycetes	Chaetothyriales	Herpotrichiellaceae	Herpotrichiellaceae_unidentified	0	0	0	0	0	0	0	0	0	0	2	0	0	0	0	0	0	0	0	0	0	0	0	0
ASV_3040	Fungi	Ascomycota	Ascomycota_unidentified	Ascomycota_unidentified_1	Ascomycota_unidentified_1	Ascomycota_unidentified_1_1	0	0	0	0	0	0	0	0	0	0	0	0	0	0	0	0	0	0	0	0	0	0	0	0
ASV_3042	Fungi	Chytridiomycota	Chytridiomycetes	Rhizophydiales	Kappamycetaceae	Kappamyces	0	0	0	0	0	0	0	0	0	0	0	0	0	0	0	0	0	0	0	0	0	0	0	0
ASV_3043	Fungi	Fungi_unidentified	Fungi_unidentified_1	Fungi_unidentified_1	Fungi_unidentified_1_1	Fungi_unidentified_1_1	0	0	0	0	0	0	0	22	0	0	0	0	0	0	0	0	0	0	0	0	0	0	0	0
ASV_3045	Fungi	Fungi_unidentified	Fungi_unidentified_1	Fungi_unidentified_1	Fungi_unidentified_1_1	Fungi_unidentified_1_1	0	0	0	0	0	2	0	0	0	0	0	0	0	0	0	0	0	0	0	0	0	0	0	0
ASV_3048	Fungi	Fungi_unidentified	Fungi_unidentified_1	Fungi_unidentified_1	Fungi_unidentified_1_1	Fungi_unidentified_1_1	0	0	0	0	0	0	0	0	0	0	0	5	0	0	0	0	0	0	0	0	0	0	0	0
ASV_3053	Fungi	Zygomycota	Incertae_sedis_10	Mortierellales	Mortierellaceae	Mortierella	0	0	0	39	0	0	0	0	0	0	0	0	0	0	0	0	0	0	0	0	0	0	0	0
ASV_3054	Fungi	Ascomycota	Sordariomycetes	Boliniales	Boliniaceae	Boliniaceae_unidentified	0	0	0	0	0	0	0	0	0	0	0	0	0	0	0	0	0	0	0	0	0	0	1	0
ASV_3055	Fungi	Basidiomycota	Agaricomycetes	Sebacinales	Sebacinaceae	Sebacinaceae_unidentified	0	0	0	2	0	0	0	0	0	0	0	0	0	0	0	0	0	0	0	0	0	0	0	0
ASV_3057	Fungi	Fungi_unidentified	Fungi_unidentified_1	Fungi_unidentified_1	Fungi_unidentified_1_1	Fungi_unidentified_1_1	0	0	0	0	0	0	0	0	0	0	0	0	0	0	0	0	0	0	0	0	1	0	0	0
ASV_3061	Fungi	Ascomycota	Incertae_sedis_14	Incertae_sedis_15	Incertae_sedis_16	Pulchromyces	0	0	0	0	0	0	0	0	0	0	0	0	0	0	0	0	0	5	0	0	0	0	0	0
ASV_3066	Fungi	Ascomycota	Orbiliomycetes	Orbiliales	Orbiliaceae	Arthrobotrys	0	0	0	0	0	0	0	0	0	0	0	0	0	0	0	0	0	0	0	0	0	0	0	0
ASV_3067	Fungi	Ascomycota	Sordariomycetes	Hypocreales	Hypocreales_unidentified	Hypocreales_unidentified_1	0	0	0	0	0	0	0	3	0	0	0	0	0	0	0	0	0	0	0	0	0	0	0	0
ASV_3072	Fungi	Ascomycota	Dothideomycetes	Pleosporales	Tubeufiaceae	Tubeufia	0	0	1	0	0	0	0	0	0	0	0	0	0	0	0	0	0	0	0	0	0	0	0	0
ASV_3073	Fungi	Basidiomycota	Agaricomycetes	Agaricales	Psathyrellaceae	Coprinellus	0	0	0	0	0	0	0	0	0	0	0	0	0	0	0	0	0	0	0	0	0	0	0	0
ASV_3074	Fungi	Basidiomycota	Basidiomycota_unidentified	Basidiomycota_unidentified_1	Basidiomycota_unidentified_1	Basidiomycota_unidentified_1_1	0	0	0	0	0	0	0	2	0	0	0	0	0	0	0	0	0	0	0	0	0	0	0	0
ASV_3075	Fungi	Ascomycota	Dothideomycetes	Dothideomycetes_unidentified	Dothideomycetes_unidentified_1	Dothideomycetes_unidentified_1	0	0	0	0	0	0	0	0	0	0	0	0	0	0	0	0	0	0	0	0	1	0	0	0
ASV_3076	Fungi	Ascomycota	Leotiomycetes	Helotiales	Helotiales_unidentified	Helotiales_unidentified_1	0	0	0	0	0	0	0	0	0	0	0	0	0	0	0	0	0	0	0	0	1	0	0	0
ASV_3077	Fungi	Ascomycota	Dothideomycetes	Pleosporales	Phaeosphaeriaceae	Stagonospora	0	0	0	0	6	0	0	0	0	0	0	0	0	0	0	0	0	0	0	0	0	0	0	0
ASV_3078	Fungi	Ascomycota	Sordariomycetes	Hypocreales	Clavicipitaceae	Pochonia	0	0	0	0	0	0	0	0	0	0	0	0	0	0	0	0	0	0	0	0	2	0	0	0
ASV_3079	Fungi	Ascomycota	Dothideomycetes	Dothideomycetes_unidentified	Dothideomycetes_unidentified_1	Dothideomycetes_unidentified_1	0	0	0	2	0	0	0	0	0	0	0	0	0	0	0	0	0	0	0	0	0	0	0	0
ASV_3081	Fungi	Basidiomycota	Agaricomycetes	Agaricales	Bolbitiaceae	Conocybe	0	0	0	0	0	0	0	0	0	0	21	0	0	0	0	0	0	0	0	0	0	0	0	0
ASV_3082	Fungi	Fungi_unidentified	Fungi_unidentified_1	Fungi_unidentified_1	Fungi_unidentified_1_1	Fungi_unidentified_1_1	0	0	0	0	0	0	0	0	0	0	0	0	0	0	0	0	0	0	2	0	0	0	0	0
ASV_3083	Fungi	Basidiomycota	Microbotryomycetes	Sporidiobolales	Incertae_sedis_25	Rhodotorula	0	0	0	0	0	0	0	0	0	0	0	0	0	0	0	0	0	0	0	0	2	0	0	0
ASV_3084	Fungi	Basidiomycota	Microbotryomycetes	Sporidiobolales	Incertae_sedis_25	Rhodotorula	0	0	0	0	0	0	0	8	0	0	0	0	0	0	0	0	0	0	0	0	0	0	0	0
ASV_3085	Fungi	Ascomycota	Pezizomycetes	Pezizales	Pyronemataceae	Pseudaleuria	0	0	0	0	0	0	0	0	0	0	0	0	0	0	0	0	0	0	0	0	0	0	0	0
ASV_3086	Fungi	Ascomycota	Dothideomycetes	Dothideomycetes_unidentified	Dothideomycetes_unidentified_1	Dothideomycetes_unidentified_1	0	0	0	0	0	0	0	0	0	0	0	0	3	0	0	0	0	0	0	0	0	0	0	0
ASV_3090	Fungi	Glomeromycota	Glomeromycetes	Glomerales	Glomeraceae	Funneliformis	0	0	0	0	0	0	0	0	0	0	0	0	0	0	0	0	0	0	0	0	2	0	0	0
ASV_3096	Fungi	Zygomycota	Incertae_sedis_10	Mucorales	Choanephoraceae	Choanephora	0	0	0	0	0	0	0	10	0	0	0	0	0	0	0	0	0	0	0	0	0	0	0	0
ASV_3097	Fungi	Basidiomycota	Basidiomycota_unidentified	Basidiomycota_unidentified_1	Basidiomycota_unidentified_1	Basidiomycota_unidentified_1_1	0	0	0	0	0	0	0	1	0	0	0	0	0	0	0	0	0	0	0	0	0	0	0	0
ASV_3098	Fungi	Glomeromycota	Glomeromycetes	Glomerales	Glomeraceae	Rhizophagus	0	0	0	0	0	0	0	0	0	0	0	0	0	0	0	2	0	0	0	0	0	0	0	0
ASV_3099	Fungi	Ascomycota	Ascomycota_unidentified	Ascomycota_unidentified_1	Ascomycota_unidentified_1	Ascomycota_unidentified_1_1	0	0	0	0	0	0	0	0	0	0	0	0	0	0	0	0	0	0	9	0	0	0	0	0
ASV_3100	Fungi	Ascomycota	Leotiomycetes	Helotiales	Helotiaceae	Hymenoscyphus	0	0	0	0	0	0	0	0	0	0	0	0	0	0	0	0	0	3	0	0	0	0	0	0
ASV_3101	Fungi	Ascomycota	Saccharomycetes	Saccharomycetales	Saccharomycetaceae	Naumovozyma	0	0	0	0	0	0	0	1	0	0	0	0	0	0	0	0	0	0	0	0	0	0	0	0
ASV_3102	Fungi	Fungi_unidentified	Fungi_unidentified_1	Fungi_unidentified_1	Fungi_unidentified_1_1	Fungi_unidentified_1_1	0	0	0	0	0	0	0	0	0	0	0	0	0	0	0	0	0	0	0	0	0	0	0	0
ASV_3103	Fungi	Ascomycota	Incertae_sedis_14	Incertae_sedis_15	Incertae_sedis_16	Incertae_sedis_16_unidentified	0	0	0	0	0	0	0	1	0	0	0	0	0	0	0	0	0	0	0	0	0	0	0	0
ASV_3104	Fungi	Glomeromycota	Glomeromycetes	Glomerales	Glomeraceae	Glomeraceae_unidentified	0	0	0	0	0	0	0	1	0	0	0	0	0	0	0	0	0	0	0	0	0	0	0	0
ASV_3106	Fungi	Ascomycota	Sordariomycetes	Hypocreales	Ophiocordycipitaceae	Ophiocordyceps	0	0	0	0	0	0	0	0	0	0	0	0	0	3	0	0	0	0	0	0	0	0	0	0
ASV_3108	Fungi	Ascomycota	Dothideomycetes	Microthyriales	Microthyriaceae	Tothia	0	0	3	0	0	0	0	0	0	0	0	0	0	0	0	0	0	0	0	0	0	0	0	0
ASV_3109	Fungi	Ascomycota	Sordariomycetes	Hypocreales	Incertae_sedis_3	Stachybotrys	0	0	0	2	0	0	0	0	0	0	0	0	0	0	0	0	0	0	0	0	0	0	0	0
ASV_3111	Fungi	Ascomycota	Ascomycota_unidentified	Ascomycota_unidentified_1	Ascomycota_unidentified_1	Ascomycota_unidentified_1_1	0	0	0	0	0	0	0	0	0	0	0	6	0	0	0	0	0	0	0	0	0	0	0	0
ASV_3113	Fungi	Fungi_unidentified	Fungi_unidentified_1	Fungi_unidentified_1	Fungi_unidentified_1_1	Fungi_unidentified_1_1	0	0	0	0	0	0	0	0	0	0	0	0	0	0	0	0	0	0	0	0	0	0	0	0
ASV_3114	Fungi	Basidiomycota	Agaricomycetes	Boletales	Boletales_unidentified	Boletales_unidentified_1	0	0	0	0	0	0	0	0	0	0	1	0	0	0	0	0	0	0	0	0	0	0	0	0
ASV_3115	Fungi	Basidiomycota	Agaricomycetes	Sebacinales	Sebacinales_Group_B	Piriformospora	0	0	0	0	0	0	0	0	0	0	0	0	0	0	0	0	0	0	0	0	0	0	0	0
ASV_3121	Fungi	Fungi_unidentified	Fungi_unidentified_1	Fungi_unidentified_1	Fungi_unidentified_1_1	Fungi_unidentified_1_1	0	0	0	0	0	0	0	0	14	0	0	0	0	0	0	0	0	0	0	0	0	0	0	0
ASV_3122	Fungi	Ascomycota	Eurotiomycetes	Chaetothyriales	Chaetothyriales_unidentified	Chaetothyriales_unidentified_1	0	0	1	0	0	0	0	0	0	0	0	0	0	0	0	0	0	0	0	0	0	0	0	0
ASV_3124	Fungi	Ascomycota	Sordariomycetes	Sordariales	Lasiosphaeriaceae	Podospora	0	10	0	0	0	0	0	0	0	0	0	0	0	0	0	0	0	0	0	0	0	0	0	0
ASV_3125	Fungi	Basidiomycota	Tremellomycetes	Tremellales	Tremellales_unidentified	Tremellales_unidentified_1	0	0	0	0	0	0	0	0	14	0	0	0	0	0	0	0	0	0	0	0	0	0	0	0
ASV_3126	Fungi	Ascomycota	Leotiomycetes	Helotiales	Incertae_sedis_2	Cadophora	0	0	0	0	0	0	0	0	1	0	0	0	0	0	0	0	0	0	0	0	0	0	0	0
ASV_3127	Fungi	Ascomycota	Sordariomycetes	Xylariales	Xylariales_unidentified	Xylariales_unidentified_1	0	0	0	0	0	0	0	0	0	0	0	0	0	0	0	0	0	0	2	0	0	0	0	0
ASV_3129	Fungi	Ascomycota	Sordariomycetes	Xylariales	Xylariales_unidentified	Xylariales_unidentified_1	0	0	0	0	0	0	0	0	0	0	0	0	0	0	0	0	0	0	0	0	0	0	0	0
ASV_3130	Fungi	Basidiomycota	Tremellomycetes	Trichosporonales	Trichosporonaceae	Trichosporon	0	0	0	0	0	0	0	0	0	0	0	0	0	0	0	0	0	0	0	0	0	0	0	2
ASV_3132	Fungi	Fungi_unidentified	Fungi_unidentified_1	Fungi_unidentified_1	Fungi_unidentified_1_1	Fungi_unidentified_1_1	0	0	0	0	0	0	0	0	0	0	0	0	0	0	0	0	0	0	0	0	0	0	0	0
ASV_3133	Fungi	Ascomycota	Sordariomycetes	Incertae_sedis_7	Incertae_sedis_31	Savoryella	0	0	0	0	0	0	0	0	0	0	0	0	0	0	0	0	0	2	0	0	0	0	0	0
ASV_3136	Fungi	Chytridiomycota	Chytridiomycetes	Spizellomycetales	Spizellomycetaceae	Powellomyces	0	0	0	0	0	0	0	0	0	0	0	0	0	0	0	0	0	11	0	0	0	0	0	0
ASV_3138	Fungi	Ascomycota	Eurotiomycetes	Chaetothyriales	Herpotrichiellaceae	Herpotrichiellaceae_unidentified	0	0	0	0	0	0	0	0	0	0	0	0	0	0	0	0	0	0	0	0	0	0	1	0
ASV_3139	Fungi	Fungi_unidentified	Fungi_unidentified_1	Fungi_unidentified_1	Fungi_unidentified_1_1	Fungi_unidentified_1_1	0	0	0	0	0	0	0	4	0	0	0	0	0	0	0	0	0	0	0	0	0	0	0	0
ASV_3140	Fungi	Ascomycota	Eurotiomycetes	Eurotiales	Trichocomaceae	Penicillium	0	0	0	0	0	0	0	0	14	0	0	0	0	0	0	0	0	0	0	0	0	0	0	0
ASV_3142	Fungi	Basidiomycota	Atractiellomycetes	Atractiellales	Atractiellales_unidentified	Atractiellales_unidentified_1	31	0	0	0	0	0	0	0	0	0	0	0	0	0	0	0	0	0	0	0	0	0	0	0
ASV_3143	Fungi	Ascomycota	Dothideomycetes	Pleosporales	Incertae_sedis_13	Dictyosporium	0	0	0	0	0	0	0	0	0	0	2	0	0	0	0	0	0	0	0	0	0	0	0	0
ASV_3144	Fungi	Basidiomycota	Agaricomycetes	Polyporales	Polyporales_unidentified	Polyporales_unidentified_1	0	31	0	0	0	0	0	0	0	0	0	0	0	0	0	0	0	0	0	0	0	0	0	0
ASV_3145	Fungi	Ascomycota	Sordariomycetes	Sordariales	Lasiosphaeriaceae	Podospora	0	0	0	0	0	0	0	0	0	0	0	0	0	0	0	0	0	0	0	0	0	0	0	0
ASV_3147	Fungi	Basidiomycota	Agaricomycetes	Sebacinales	Sebacinales_unidentified	Sebacinales_unidentified_1	0	0	0	0	0	0	0	0	0	0	0	0	0	0	0	0	0	0	0	0	0	0	2	0
ASV_3148	Fungi	Ascomycota	Ascomycota_unidentified	Ascomycota_unidentified_1	Ascomycota_unidentified_1	Ascomycota_unidentified_1_1	0	0	0	0	0	0	0	0	0	0	0	0	0	0	0	0	0	0	0	0	0	0	0	0
ASV_3149	Fungi	Basidiomycota	Agaricomycetes	Boletales	Boletales_unidentified	Boletales_unidentified_1	0	0	0	0	0	0	0	1	0	0	0	0	0	0	0	0	0	0	0	0	0	0	0	0
ASV_3152	Fungi	Glomeromycota	Glomeromycetes	Paraglomerales	Paraglomerales_unidentified	Paraglomerales_unidentified_1	0	0	3	0	0	0	0	0	0	0	0	0	0	0	0	0	0	0	0	0	0	0	0	0
ASV_3154	Fungi	Ascomycota	Sordariomycetes	Hypocreales	Incertae_sedis_3	Myrothecium	0	0	0	0	0	0	0	3	0	0	0	0	0	0	0	0	0	0	0	0	0	0	0	0
ASV_3156	Fungi	Ascomycota	Sordariomycetes	Xylariales	Xylariales_unidentified	Xylariales_unidentified_1	0	0	0	0	0	0	0	0	0	0	0	0	0	0	0	0	0	0	0	0	10	0	0	0
ASV_3158	Fungi	Ascomycota	Sordariomycetes	Incertae_sedis_7	Plectosphaerellaceae	Plectosphaerellaceae_unidentified	0	0	0	0	0	0	0	0	0	0	0	0	0	0	0	0	0	0	0	0	0	0	0	0
ASV_3160	Fungi	Chytridiomycota	Chytridiomycota_unidentified	Chytridiomycota_unidentified_1	Chytridiomycota_unidentified_1	Chytridiomycota_unidentified_1_1	0	0	0	0	0	0	0	0	0	0	0	0	0	0	0	0	0	0	0	0	0	0	0	0
ASV_3162	Fungi	Basidiomycota	Agaricomycetes	Sebacinales	Sebacinales_unidentified	Sebacinales_unidentified_1	0	0	0	0	0	0	0	0	0	0	0	0	0	0	0	0	0	0	0	0	0	0	0	0
ASV_3163	Fungi	Ascomycota	Eurotiomycetes	Eurotiales	Trichocomaceae	Aspergillus	0	0	0	0	0	0	0	0	0	0	2	0	0	0	0	0	0	0	0	0	0	0	0	0
ASV_3165	Fungi	Fungi_unidentified	Fungi_unidentified_1	Fungi_unidentified_1	Fungi_unidentified_1_1	Fungi_unidentified_1_1	0	55	0	0	0	0	0	0	0	0	0	0	0	0	0	0	0	0	0	0	0	0	0	0
ASV_3166	Fungi	Ascomycota	Ascomycota_unidentified	Ascomycota_unidentified_1	Ascomycota_unidentified_1	Ascomycota_unidentified_1_1	0	0	0	0	0	0	0	0	0	0	59	0	0	0	0	0	0	0	0	0	0	0	0	0
ASV_3169	Fungi	Chytridiomycota	Chytridiomycetes	Rhizophydiales	Rhizophydiaceae	Rhizophydium	0	0	0	0	3	0	0	0	0	0	0	0	0	0	0	0	0	0	0	0	0	0	0	0
ASV_3170	Fungi	Ascomycota	Sordariomycetes	Sordariales	Lasiosphaeriaceae	Cercophora	0	0	0	0	19	0	0	0	0	0	0	0	0	0	0	0	0	0	0	0	0	0	0	0
ASV_3172	Fungi	Ascomycota	Eurotiomycetes	Eurotiales	Trichocomaceae	Penicillium	0	0	0	0	9	0	0	0	0	0	0	0	0	0	0	0	0	0	0	0	0	0	0	0
ASV_3174	Fungi	Fungi_unidentified	Fungi_unidentified_1	Fungi_unidentified_1	Fungi_unidentified_1_1	Fungi_unidentified_1_1	0	0	0	0	0	0	0	0	0	0	0	0	0	0	0	0	0	0	0	0	0	0	0	0
ASV_3175	Fungi	Ascomycota	Orbiliomycetes	Orbiliales	Orbiliaceae	Dactylella	0	0	0	0	0	0	0	0	0	0	0	0	0	0	0	0	0	0	0	0	0	0	0	0
ASV_3176	Fungi	Zygomycota	Incertae_sedis_10	Mortierellales	Mortierellaceae	Mortierella	0	0	0	0	0	0	0	0	20	0	0	0	0	0	0	0	0	0	0	0	0	0	0	0
ASV_3177	Fungi	Fungi_unidentified	Fungi_unidentified_1	Fungi_unidentified_1	Fungi_unidentified_1_1	Fungi_unidentified_1_1	44	0	0	0	0	0	0	0	0	0	0	0	0	0	0	0	0	0	0	0	0	0	0	0
ASV_3178	Fungi	Ascomycota	Pezizomycetes	Pezizales	Pezizaceae	Peziza	0	0	0	0	0	0	0	0	0	0	0	0	0	0	0	0	0	0	0	0	0	0	0	0
ASV_3180	Fungi	Ascomycota	Pezizomycetes	Pezizales	Pyronemataceae	Pyronemataceae_unidentified	0	0	0	0	0	0	0	0	0	0	0	0	0	0	0	0	0	0	0	0	0	0	0	0
ASV_3181	Fungi	Ascomycota	Ascomycota_unidentified	Ascomycota_unidentified_1	Ascomycota_unidentified_1	Ascomycota_unidentified_1_1	0	0	0	0	0	0	0	0	0	0	0	0	0	0	0	0	0	0	0	0	0	0	0	0
ASV_3182	Fungi	Ascomycota	Ascomycota_unidentified	Ascomycota_unidentified_1	Ascomycota_unidentified_1	Ascomycota_unidentified_1_1	0	0	0	0	0	0	0	0	0	0	0	0	0	0	0	0	16	0	0	0	0	0	0	0
ASV_3185	Fungi	Zygomycota	Incertae_sedis_10	Mortierellales	Mortierellaceae	Mortierella	0	0	0	0	0	0	0	0	0	0	0	0	0	0	0	0	0	0	0	0	0	0	0	0
ASV_3186	Fungi	Ascomycota	Sordariomycetes	Hypocreales	Hypocreales_unidentified	Hypocreales_unidentified_1	0	0	0	0	0	0	0	0	0	0	0	0	0	0	0	0	0	0	0	0	0	0	0	0
ASV_3187	Fungi	Basidiomycota	Microbotryomycetes	Microbotryales	Microbotryaceae	Microbotryum	0	0	0	0	0	0	11	0	0	0	0	0	0	0	0	0	0	0	0	0	0	0	0	0
ASV_3188	Fungi	Fungi_unidentified	Fungi_unidentified_1	Fungi_unidentified_1	Fungi_unidentified_1_1	Fungi_unidentified_1_1	0	0	0	0	0	0	0	0	0	0	0	0	0	0	0	0	0	0	0	0	0	0	0	0
ASV_3189	Fungi	Ascomycota	Dothideomycetes	Botryosphaeriales	Botryosphaeriaceae	Lasiodiplodia	0	0	0	0	0	0	0	0	0	0	0	0	0	0	0	0	0	0	0	0	0	0	0	0
ASV_3190	Fungi	Fungi_unidentified	Fungi_unidentified_1	Fungi_unidentified_1	Fungi_unidentified_1_1	Fungi_unidentified_1_1	0	0	0	0	0	0	0	0	0	0	0	0	0	0	0	0	0	0	0	0	0	0	0	0
ASV_3191	Fungi	Basidiomycota	Agaricomycetes	Agaricomycetes_unidentified	Agaricomycetes_unidentified_1	Agaricomycetes_unidentified_1	0	0	0	0	0	0	0	0	0	0	0	0	0	0	0	0	4	0	0	0	0	0	0	0
ASV_3192	Fungi	Basidiomycota	Microbotryomycetes	Sporidiobolales	Incertae_sedis_25	Rhodotorula	0	0	0	0	0	0	0	0	0	0	0	0	0	0	0	0	0	0	0	0	0	0	0	0
ASV_3193	Fungi	Basidiomycota	Agaricomycetes	Sebacinales	Sebacinaceae	Sebacinaceae_unidentified	0	0	0	0	0	0	0	0	0	0	0	0	0	0	0	0	0	0	0	0	0	0	0	0
ASV_3194	Fungi	Basidiomycota	Agaricomycetes	Russulales	Russulaceae	Russula	0	0	0	0	0	0	2	0	0	0	0	0	0	0	0	0	0	0	0	0	0	0	0	0
ASV_3195	Fungi	Ascomycota	Leotiomycetes	Helotiales	Helotiales_unidentified	Helotiales_unidentified_1	0	0	0	0	0	0	0	0	0	0	0	0	0	0	0	0	0	0	0	0	0	0	0	0
ASV_3196	Fungi	Ascomycota	Sordariomycetes	Sordariomycetes_unidentified	Sordariomycetes_unidentified_1	Sordariomycetes_unidentified_1	0	0	0	0	0	0	0	0	4	0	0	0	0	0	0	0	0	0	0	0	0	0	0	0
ASV_3197	Fungi	Chytridiomycota	Chytridiomycetes	Spizellomycetales	Spizellomycetaceae	Powellomyces	0	0	0	0	0	0	0	0	0	0	0	0	5	0	0	0	0	0	0	0	0	0	0	0
ASV_3198	Fungi	Chytridiomycota	Chytridiomycetes	Rhizophydiales	Rhizophydiaceae	Rhizophydium	0	0	0	0	0	0	0	0	0	0	0	0	0	0	0	0	0	0	0	0	0	0	0	0
ASV_3200	Fungi	Ascomycota	Dothideomycetes	Incertae_sedis_8	Pseudeurotiaceae	Pseudeurotium	0	0	0	0	0	0	0	0	8	0	0	0	0	0	0	0	0	0	0	0	0	0	0	0
ASV_3201	Fungi	Ascomycota	Eurotiomycetes	Chaetothyriales	Chaetothyriales_unidentified	Chaetothyriales_unidentified_1	0	0	0	5	0	0	0	0	0	0	0	0	0	0	0	0	0	0	0	0	0	0	0	0
ASV_3202	Fungi	Zygomycota	Incertae_sedis_10	Mucorales	Rhizopodaceae	Rhizopus	0	0	0	0	0	0	0	0	1	0	0	0	0	0	0	0	0	0	0	0	0	0	0	0
ASV_3203	Fungi	Ascomycota	Sordariomycetes	Sordariomycetes_unidentified	Sordariomycetes_unidentified_1	Sordariomycetes_unidentified_1	0	0	0	0	0	0	0	0	0	0	0	0	0	0	0	0	0	0	0	0	30	0	0	0
ASV_3208	Fungi	Ascomycota	Ascomycota_unidentified	Ascomycota_unidentified_1	Ascomycota_unidentified_1	Ascomycota_unidentified_1_1	0	0	0	0	0	0	0	0	0	0	0	0	0	0	0	0	0	0	0	0	1	0	0	0
ASV_3209	Fungi	Ascomycota	Leotiomycetes	Helotiales	Helotiales_unidentified	Helotiales_unidentified_1	0	0	0	0	0	0	0	0	0	0	0	0	0	0	0	0	0	0	0	10	0	0	0	0
ASV_3210	Fungi	Basidiomycota	Agaricomycetes	Thelephorales	Thelephoraceae	Tomentella	0	0	0	0	0	0	0	0	0	0	0	0	0	0	0	0	0	0	0	0	0	0	0	0
ASV_3211	Fungi	Basidiomycota	Tremellomycetes	Tremellomycetes_unidentified	Tremellomycetes_unidentified_1	Tremellomycetes_unidentified_1	0	0	0	0	0	0	0	0	0	0	0	0	0	0	0	0	0	0	0	0	0	0	0	0
ASV_3213	Fungi	Zygomycota	Incertae_sedis_10	Mucorales	Syncephalastraceae	Circinella	0	0	0	0	0	0	0	3	0	0	0	0	0	0	0	0	0	0	0	0	0	0	0	0
ASV_3214	Fungi	Basidiomycota	Microbotryomycetes	Microbotryales	Microbotryaceae	Microbotryum	0	0	6	0	0	0	0	0	0	0	0	0	0	0	0	0	0	0	0	0	0	0	0	0
ASV_3215	Fungi	Ascomycota	Sordariomycetes	Microascales	Halosphaeriaceae	Corollospora	0	0	0	0	0	0	0	0	0	0	0	0	0	0	0	0	0	0	0	0	0	0	0	0
ASV_3217	Fungi	Ascomycota	Ascomycota_unidentified	Ascomycota_unidentified_1	Ascomycota_unidentified_1	Ascomycota_unidentified_1_1	0	0	0	0	0	0	0	0	0	0	0	0	1	0	0	0	0	0	0	0	0	0	0	0
ASV_3219	Fungi	Ascomycota	Incertae_sedis_14	Incertae_sedis_15	Incertae_sedis_16	Incertae_sedis_16_unidentified	0	0	0	0	0	3	0	0	0	0	0	0	0	0	0	0	0	0	0	0	0	0	0	0
ASV_3222	Fungi	Ascomycota	Ascomycota_unidentified	Ascomycota_unidentified_1	Ascomycota_unidentified_1	Ascomycota_unidentified_1_1	0	0	0	1	0	0	0	0	0	0	0	0	0	0	0	0	0	0	0	0	0	0	0	0
ASV_3224	Fungi	Fungi_unidentified	Fungi_unidentified_1	Fungi_unidentified_1	Fungi_unidentified_1_1	Fungi_unidentified_1_1	0	0	0	0	0	0	0	0	0	0	0	0	0	0	0	0	0	0	0	0	0	1	0	0
ASV_3225	Fungi	Ascomycota	Sordariomycetes	Diaporthales	Diaporthaceae	Diaporthe	0	0	0	0	0	0	0	0	0	0	0	2	0	0	0	0	0	0	0	0	0	0	0	0
ASV_3226	Fungi	Ascomycota	Sordariomycetes	Hypocreales	Ophiocordycipitaceae	Elaphocordyceps	0	0	0	0	0	0	0	0	0	0	0	0	0	0	0	0	0	0	0	0	2	0	0	0
ASV_3227	Fungi	Ascomycota	Sordariomycetes	Incertae_sedis_7	Apiosporaceae	Arthrinium	0	0	0	0	0	0	0	0	0	0	0	0	0	0	0	0	0	0	0	0	0	0	0	0
ASV_3230	Fungi	Ascomycota	Dothideomycetes	Pleosporales	Massarinaceae	Massarinaceae_unidentified	0	0	0	0	0	0	0	0	0	0	0	0	0	0	0	0	0	0	0	0	0	0	0	0
ASV_3233	Fungi	Basidiomycota	Tremellomycetes	Tremellales	Tremellales_unidentified	Tremellales_unidentified_1	0	0	0	0	0	0	0	0	0	0	0	0	0	0	0	0	0	0	0	0	6	0	0	0
ASV_3234	Fungi	Basidiomycota	Agaricomycetes	Agaricales	Cortinariaceae	Cortinarius	0	0	7	0	0	0	0	0	0	0	0	0	0	0	0	0	0	0	0	0	0	0	0	0
ASV_3235	Fungi	Basidiomycota	Agaricomycetes	Agaricales	Psathyrellaceae	Psathyrella	0	0	0	0	0	0	0	0	0	0	0	0	0	0	0	0	0	0	0	0	0	0	0	0
ASV_3236	Fungi	Fungi_unidentified	Fungi_unidentified_1	Fungi_unidentified_1	Fungi_unidentified_1_1	Fungi_unidentified_1_1	0	0	0	0	0	0	0	0	0	0	0	0	0	0	0	0	42	0	0	0	0	0	0	0
ASV_3237	Fungi	Basidiomycota	Agaricomycetes	Agaricales	Agaricales_unidentified	Agaricales_unidentified_1	0	0	0	0	0	0	0	0	0	0	0	0	0	0	0	0	0	0	0	0	0	0	0	0
ASV_3238	Fungi	Ascomycota	Sordariomycetes	Sordariomycetes_unidentified	Sordariomycetes_unidentified_1	Sordariomycetes_unidentified_1	0	0	0	0	0	0	0	0	5	0	0	0	0	0	0	0	0	0	0	0	0	0	0	0
ASV_3239	Fungi	Ascomycota	Sordariomycetes	Incertae_sedis_7	Plectosphaerellaceae	Lectera	0	0	0	0	0	0	0	0	0	0	0	0	0	0	0	0	0	0	0	13	0	0	0	0
ASV_3241	Fungi	Ascomycota	Saccharomycetes	Saccharomycetales	Saccharomycetaceae	Naumovozyma	0	0	0	0	0	0	0	0	0	0	0	0	0	0	0	0	0	0	0	20	0	0	0	0
ASV_3242	Fungi	Fungi_unidentified	Fungi_unidentified_1	Fungi_unidentified_1	Fungi_unidentified_1_1	Fungi_unidentified_1_1	0	0	0	0	0	0	0	0	1	0	0	0	0	0	0	0	0	0	0	0	0	0	0	0
ASV_3243	Fungi	Basidiomycota	Agaricomycetes	Boletales	Boletaceae	Boletellus	0	0	0	0	0	0	0	0	0	0	0	0	0	0	0	0	0	3	0	0	0	0	0	0
ASV_3244	Fungi	Ascomycota	Ascomycota_unidentified	Ascomycota_unidentified_1	Ascomycota_unidentified_1	Ascomycota_unidentified_1_1	0	0	0	0	5	0	0	0	0	0	0	0	0	0	0	0	0	0	0	0	0	0	0	0
ASV_3245	Fungi	Ascomycota	Sordariomycetes	Xylariales	Amphisphaeriaceae	Seiridium	0	0	2	0	0	0	0	0	0	0	0	0	0	0	0	0	0	0	0	0	0	0	0	0
ASV_3249	Fungi	Ascomycota	Eurotiomycetes	Chaetothyriales	Chaetothyriaceae	Cyphellophora	0	0	0	0	0	0	0	0	0	0	0	0	0	0	0	0	0	0	0	0	0	0	0	0
ASV_3250	Fungi	Basidiomycota	Agaricomycetes	Agaricales	Amanitaceae	Amanita	0	0	0	0	0	0	0	0	0	0	0	0	0	0	0	0	0	0	0	0	0	0	0	0
ASV_3254	Fungi	Ascomycota	Leotiomycetes	Helotiales	Helotiales_unidentified	Helotiales_unidentified_1	0	0	0	0	0	0	0	0	0	0	0	0	0	0	0	0	0	0	0	0	0	0	0	0
ASV_3255	Fungi	Fungi_unidentified	Fungi_unidentified_1	Fungi_unidentified_1	Fungi_unidentified_1_1	Fungi_unidentified_1_1	0	0	0	0	0	0	0	0	0	0	0	0	0	0	0	0	0	0	0	0	0	0	0	0
ASV_3258	Fungi	Zygomycota	Incertae_sedis_10	Endogonales	Endogonaceae	Endogone	0	0	0	0	11	0	0	0	0	0	0	0	0	0	0	0	0	0	0	0	0	0	0	0
ASV_3259	Fungi	Basidiomycota	Agaricomycetes	Polyporales	Meripilaceae	Meripilaceae_unidentified	0	0	1	0	0	0	0	0	0	0	0	0	0	0	0	0	0	0	0	0	0	0	0	0
ASV_3260	Fungi	Basidiomycota	Agaricomycetes	Agaricales	Tricholomataceae	Clitocybe	0	0	0	0	0	0	0	0	0	0	0	0	0	0	0	0	0	0	0	0	0	0	0	0
ASV_3262	Fungi	Ascomycota	Sordariomycetes	Sordariomycetes_unidentified	Sordariomycetes_unidentified_1	Sordariomycetes_unidentified_1	0	0	0	0	0	0	0	0	0	0	0	0	0	0	0	1	0	0	0	0	0	0	0	0
ASV_3263	Fungi	Fungi_unidentified	Fungi_unidentified_1	Fungi_unidentified_1	Fungi_unidentified_1_1	Fungi_unidentified_1_1	0	0	0	0	0	0	0	0	0	0	0	0	0	0	0	0	0	0	0	0	0	0	1	0
ASV_3265	Fungi	Chytridiomycota	Chytridiomycetes	Chytridiomycetes_unidentified	Chytridiomycetes_unidentified_1	Chytridiomycetes_unidentified_1	0	0	0	0	0	0	0	0	0	0	0	0	0	0	0	0	0	0	0	0	0	0	0	0
ASV_3266	Fungi	Ascomycota	Sordariomycetes	Hypocreales	Nectriaceae	Cylindrocarpon	0	0	0	0	0	0	0	0	0	0	0	0	0	0	0	0	0	1	0	0	0	0	0	0
ASV_3267	Fungi	Basidiomycota	Agaricomycetes	Agaricales	Schizophyllaceae	Schizophyllum	0	0	0	0	0	0	0	0	0	0	0	0	0	0	0	0	0	0	0	0	0	0	1	0
ASV_3270	Fungi	Basidiomycota	Tremellomycetes	Tremellales	Incertae_sedis_12	Derxomyces	0	0	0	0	0	0	0	0	0	0	0	0	0	0	0	0	1	0	0	0	0	0	0	0
ASV_3275	Fungi	Ascomycota	Dothideomycetes	Dothideomycetes_unidentified	Dothideomycetes_unidentified_1	Dothideomycetes_unidentified_1	0	0	0	0	0	0	0	0	0	0	14	0	0	0	0	0	0	0	0	0	0	0	0	0
ASV_3277	Fungi	Ascomycota	Sordariomycetes	Sordariales	Lasiosphaeriaceae	Arnium	0	21	0	0	0	0	0	0	0	0	0	0	0	0	0	0	0	0	0	0	0	0	0	0
ASV_3278	Fungi	Ascomycota	Dothideomycetes	Pleosporales	Pleosporales_unidentified	Pleosporales_unidentified_1	0	0	0	0	0	0	0	0	0	0	0	2	0	0	0	0	0	0	0	0	0	0	0	0
ASV_3279	Fungi	Basidiomycota	Tremellomycetes	Tremellales	Incertae_sedis_12	Derxomyces	0	0	0	0	0	0	0	0	0	0	0	0	0	0	0	0	0	0	0	0	0	0	0	0
ASV_3281	Fungi	Ascomycota	Ascomycota_unidentified	Ascomycota_unidentified_1	Ascomycota_unidentified_1	Ascomycota_unidentified_1_1	0	0	0	0	0	0	0	0	0	0	0	0	0	0	0	0	0	0	0	0	0	0	0	0
ASV_3293	Fungi	Ascomycota	Ascomycota_unidentified	Ascomycota_unidentified_1	Ascomycota_unidentified_1	Ascomycota_unidentified_1_1	0	0	0	0	0	0	0	0	0	0	0	0	0	0	0	0	0	0	0	0	0	0	0	0
ASV_3294	Fungi	Basidiomycota	Tremellomycetes	Tremellales	Tremellales_unidentified	Tremellales_unidentified_1	0	0	0	0	0	4	0	0	0	0	0	0	0	0	0	0	0	0	0	0	0	0	0	0
ASV_3295	Fungi	Chytridiomycota	Chytridiomycetes	Rhizophlyctidales	Sonoraphlyctidaceae	Sonoraphlyctis	0	0	0	0	0	0	0	0	0	0	0	0	0	0	0	0	0	0	0	0	0	0	0	0
ASV_3299	Fungi	Basidiomycota	Agaricomycetes	Agaricales	Agaricales_unidentified	Agaricales_unidentified_1	0	0	0	0	0	0	0	0	0	0	0	0	0	0	0	0	0	0	0	0	0	0	0	0
ASV_3301	Fungi	Ascomycota	Sordariomycetes	Sordariomycetes_unidentified	Sordariomycetes_unidentified_1	Sordariomycetes_unidentified_1	0	0	0	0	0	0	0	0	0	0	0	0	0	0	0	0	0	0	1	0	0	0	0	0
ASV_3302	Fungi	Fungi_unidentified	Fungi_unidentified_1	Fungi_unidentified_1	Fungi_unidentified_1_1	Fungi_unidentified_1_1	0	0	0	0	0	0	0	0	0	0	0	0	0	0	0	0	0	0	0	0	0	0	0	0
ASV_3303	Fungi	Chytridiomycota	Chytridiomycetes	Rhizophydiales	Rhizophydiaceae	Rhizophydium	0	0	0	0	0	0	0	0	0	0	0	1	0	0	0	0	0	0	0	0	0	0	0	0
ASV_3305	Fungi	Fungi_unidentified	Fungi_unidentified_1	Fungi_unidentified_1	Fungi_unidentified_1_1	Fungi_unidentified_1_1	0	0	0	0	0	0	0	0	0	0	0	0	0	0	0	0	0	0	0	0	0	0	0	0
ASV_3306	Fungi	Ascomycota	Sordariomycetes	Sordariales	Lasiosphaeriaceae	Podospora	0	0	0	0	0	0	0	0	11	0	0	0	0	0	0	0	0	0	0	0	0	0	0	0
ASV_3312	Fungi	Fungi_unidentified	Fungi_unidentified_1	Fungi_unidentified_1	Fungi_unidentified_1_1	Fungi_unidentified_1_1	0	0	0	0	0	0	0	0	0	0	0	0	0	0	0	0	0	0	0	0	0	0	0	0
ASV_3313	Fungi	Ascomycota	Sordariomycetes	Sordariales	Lasiosphaeriaceae	Podospora	0	0	0	0	0	0	0	0	0	0	0	0	0	0	54	0	0	0	0	0	0	0	0	0
ASV_3314	Fungi	Fungi_unidentified	Fungi_unidentified_1	Fungi_unidentified_1	Fungi_unidentified_1_1	Fungi_unidentified_1_1	0	0	0	0	0	0	0	0	0	0	0	0	0	0	0	0	0	0	0	0	0	0	0	0
ASV_3317	Fungi	Ascomycota	Sordariomycetes	Sordariomycetes_unidentified	Sordariomycetes_unidentified_1	Sordariomycetes_unidentified_1	0	0	0	0	0	0	3	0	0	0	0	0	0	0	0	0	0	0	0	0	0	0	0	0
ASV_3319	Fungi	Ascomycota	Leotiomycetes	Helotiales	Helotiales_unidentified	Helotiales_unidentified_1	0	0	0	0	1	0	0	0	0	0	0	0	0	0	0	0	0	0	0	0	0	0	0	0
ASV_3320	Fungi	Ascomycota	Incertae_sedis_14	Incertae_sedis_15	Incertae_sedis_16	Retroconis	0	0	0	0	0	0	0	0	0	0	0	0	0	0	0	0	0	0	0	0	0	0	0	0
ASV_3321	Fungi	Basidiomycota	Agaricomycetes	Thelephorales	Thelephoraceae	Tomentellopsis	0	0	0	0	0	2	0	0	0	0	0	0	0	0	0	0	0	0	0	0	0	0	0	0
ASV_3325	Fungi	Fungi_unidentified	Fungi_unidentified_1	Fungi_unidentified_1	Fungi_unidentified_1_1	Fungi_unidentified_1_1	0	0	0	0	0	7	0	0	0	0	0	0	0	0	0	0	0	0	0	0	0	0	0	0
ASV_3326	Fungi	Chytridiomycota	Chytridiomycetes	Rhizophydiales	Protrudomycetaceae	Protrudomyces	0	0	0	0	0	0	0	0	0	0	0	0	0	0	0	0	0	0	0	0	0	0	0	0
ASV_3328	Fungi	Ascomycota	Sordariomycetes	Hypocreales	Nectriaceae	Nectriaceae_unidentified	0	0	0	0	0	0	0	0	0	0	0	0	0	0	0	0	0	0	0	0	8	0	0	0
ASV_3329	Fungi	Ascomycota	Dothideomycetes	Capnodiales	Mycosphaerellaceae	Sphaerulina	0	0	0	0	1	0	0	0	0	0	0	0	0	0	0	0	0	0	0	0	0	0	0	0
ASV_3335	Fungi	Ascomycota	Ascomycota_unidentified	Ascomycota_unidentified_1	Ascomycota_unidentified_1	Ascomycota_unidentified_1_1	0	0	0	0	0	0	0	0	0	0	0	0	0	0	0	0	0	0	0	0	0	0	0	0
ASV_3336	Fungi	Ascomycota	Sordariomycetes	Sordariales	Lasiosphaeriaceae	Podospora	0	0	0	0	0	0	0	0	0	0	0	0	0	0	0	0	0	0	0	0	0	147	0	0
ASV_3337	Fungi	Ascomycota	Sordariomycetes	Hypocreales	Nectriaceae	Nectriaceae_unidentified	0	0	0	1	0	0	0	0	0	0	0	0	0	0	0	0	0	0	0	0	0	0	0	0
ASV_3339	Fungi	Ascomycota	Leotiomycetes	Helotiales	Incertae_sedis_2	Incertae_sedis_2_unidentified	0	0	0	0	0	0	0	0	0	0	0	0	0	0	0	0	0	0	0	0	0	0	0	0
ASV_3342	Fungi	Ascomycota	Dothideomycetes	Pleosporales	Incertae_sedis_13	Massariosphaeria	0	0	0	0	0	0	0	0	0	0	2	0	0	0	0	0	0	0	0	0	0	0	0	0
ASV_3343	Fungi	Fungi_unidentified	Fungi_unidentified_1	Fungi_unidentified_1	Fungi_unidentified_1_1	Fungi_unidentified_1_1	0	0	0	0	0	0	0	0	0	0	0	0	0	0	0	0	0	0	0	0	0	0	0	0
ASV_3347	Fungi	Fungi_unidentified	Fungi_unidentified_1	Fungi_unidentified_1	Fungi_unidentified_1_1	Fungi_unidentified_1_1	0	0	0	0	0	0	0	0	0	0	0	0	0	0	0	0	0	0	0	0	0	0	0	0
ASV_3348	Fungi	Ascomycota	Sordariomycetes	Hypocreales	Incertae_sedis_3	Incertae_sedis_3_unidentified	0	0	0	0	0	0	0	0	0	0	0	0	0	34	0	0	0	0	0	0	0	0	0	0
ASV_3349	Fungi	Fungi_unidentified	Fungi_unidentified_1	Fungi_unidentified_1	Fungi_unidentified_1_1	Fungi_unidentified_1_1	6	0	0	0	0	0	0	0	0	0	0	0	0	0	0	0	0	0	0	0	0	0	0	0
ASV_3350	Fungi	Ascomycota	Saccharomycetes	Saccharomycetales	Saccharomycetaceae	Naumovozyma	0	0	0	0	0	0	0	0	0	0	0	0	0	0	0	0	0	0	0	0	0	0	0	0
ASV_3352	Fungi	Ascomycota	Leotiomycetes	Helotiales	Sclerotiniaceae	Sclerotiniaceae_unidentified	0	0	0	0	0	0	0	0	0	0	0	0	2	0	0	0	0	0	0	0	0	0	0	0
ASV_3353	Fungi	Ascomycota	Dothideomycetes	Pleosporales	Pleosporales_unidentified	Pleosporales_unidentified_1	0	0	0	0	0	4	0	0	0	0	0	0	0	0	0	0	0	0	0	0	0	0	0	0
ASV_3354	Fungi	Ascomycota	Sordariomycetes	Hypocreales	Cordycipitaceae	Lecanicillium	0	0	0	0	0	0	0	2	0	0	0	0	0	0	0	0	0	0	0	0	0	0	0	0
ASV_3355	Fungi	Glomeromycota	Glomeromycetes	Glomerales	Glomeraceae	Septoglomus	0	0	0	0	0	0	1	0	0	0	0	0	0	0	0	0	0	0	0	0	0	0	0	0
ASV_3356	Fungi	Basidiomycota	Agaricomycetes	Sebacinales	Sebacinaceae	Sebacinaceae_unidentified	0	0	0	0	0	0	0	0	0	0	0	0	0	0	0	0	0	0	0	0	3	0	0	0
ASV_3358	Fungi	Ascomycota	Pezizomycetes	Pezizomycetes_unidentified	Pezizomycetes_unidentified_1	Pezizomycetes_unidentified_1	0	0	0	0	0	0	0	0	0	0	0	0	0	0	0	0	0	0	0	0	0	0	0	0
ASV_3361	Fungi	Basidiomycota	Microbotryomycetes	Sporidiobolales	Incertae_sedis_25	Rhodotorula	0	0	0	0	0	0	0	0	0	0	2	0	0	0	0	0	0	0	0	0	0	0	0	0
ASV_3362	Fungi	Ascomycota	Orbiliomycetes	Orbiliales	Orbiliaceae	Arthrobotrys	0	0	0	0	0	0	0	0	0	0	0	0	0	0	0	0	0	0	0	0	1	0	0	0
ASV_3364	Fungi	Ascomycota	Eurotiomycetes	Chaetothyriales	Herpotrichiellaceae	Phaeococcomyces	0	0	0	0	0	0	0	0	0	0	0	0	0	0	0	0	0	0	0	0	0	0	0	0
ASV_3365	Fungi	Ascomycota	Orbiliomycetes	Orbiliales	Orbiliaceae	Orbiliaceae_unidentified	0	1	0	0	0	0	0	0	0	0	0	0	0	0	0	0	0	0	0	0	0	0	0	0
ASV_3366	Fungi	Ascomycota	Sordariomycetes	Microascales	Halosphaeriaceae	Halosphaeriaceae_unidentified	0	0	0	0	0	0	0	0	0	0	0	0	0	0	0	4	0	0	0	0	0	0	0	0
ASV_3368	Fungi	Ascomycota	Incertae_sedis_14	Incertae_sedis_15	Incertae_sedis_16	Polyscytalum	0	0	0	0	0	0	0	0	0	0	0	0	0	0	0	0	0	0	0	2	0	0	0	0
ASV_3369	Fungi	Ascomycota	Dothideomycetes	Dothideomycetes_unidentified	Dothideomycetes_unidentified_1	Dothideomycetes_unidentified_1	0	0	0	2	0	0	0	0	0	0	0	0	0	0	0	0	0	0	0	0	0	0	0	0
ASV_3370	Fungi	Chytridiomycota	Chytridiomycetes	Rhizophydiales	Rhizophydiaceae	Rhizophydium	0	0	0	0	0	0	0	0	0	0	0	0	0	0	0	0	0	0	0	0	0	0	0	0
ASV_3371	Fungi	Ascomycota	Sordariomycetes	Sordariales	Sordariales_unidentified	Sordariales_unidentified_1	4	0	0	0	0	0	0	0	0	0	0	0	0	0	0	0	0	0	0	0	0	0	0	0
ASV_3372	Fungi	Basidiomycota	Agaricomycetes	Sebacinales	Sebacinales_Group_B	Piriformospora	0	0	0	0	0	0	0	0	0	0	0	0	0	0	0	0	0	0	0	5	0	0	0	0
ASV_3374	Fungi	Ascomycota	Sordariomycetes	Sordariales	Lasiosphaeriaceae	Arnium	0	0	0	0	0	0	0	0	0	0	0	0	0	0	0	0	0	0	0	0	0	0	0	0
ASV_3375	Fungi	Basidiomycota	Agaricomycetes	Polyporales	Polyporales_unidentified	Polyporales_unidentified_1	0	0	0	0	0	0	0	0	2	0	0	0	0	0	0	0	0	0	0	0	0	0	0	0
ASV_3376	Fungi	Ascomycota	Sordariomycetes	Microascales	Microascaceae	Pseudallescheria	0	0	0	0	0	0	0	0	0	0	0	0	0	0	0	0	0	0	0	0	0	0	0	0
ASV_3378	Fungi	Ascomycota	Sordariomycetes	Sordariales	Lasiosphaeriaceae	Podospora	0	17	0	0	0	0	0	0	0	0	0	0	0	0	0	0	0	0	0	0	0	0	0	0
ASV_3380	Fungi	Zygomycota	Incertae_sedis_10	Mortierellales	Mortierellaceae	Mortierella	0	0	0	0	0	0	0	0	0	0	0	0	1	0	0	0	0	0	0	0	0	0	0	0
ASV_3381	Fungi	Basidiomycota	Agaricomycetes	Auriculariales	Incertae_sedis_28	Heterochaete	0	0	0	0	2	0	0	0	0	0	0	0	0	0	0	0	0	0	0	0	0	0	0	0
ASV_3382	Fungi	Chytridiomycota	Chytridiomycetes	Spizellomycetales	Spizellomycetaceae	Spizellomyces	0	0	0	0	0	0	0	0	6	0	0	0	0	0	0	0	0	0	0	0	0	0	0	0
ASV_3384	Fungi	Ascomycota	Leotiomycetes	Leotiales	Leotiaceae	Microglossum	0	0	0	0	0	0	0	0	0	0	0	0	0	0	0	0	0	0	0	0	0	0	0	0
ASV_3385	Fungi	Ascomycota	Eurotiomycetes	Eurotiales	Trichocomaceae	Talaromyces	0	0	0	0	0	0	0	0	0	0	0	0	0	0	0	0	0	0	0	0	0	0	0	0
ASV_3386	Fungi	Fungi_unidentified	Fungi_unidentified_1	Fungi_unidentified_1	Fungi_unidentified_1_1	Fungi_unidentified_1_1	0	0	0	0	0	0	0	0	0	0	5	0	0	0	0	0	0	0	0	0	0	0	0	0
ASV_3387	Fungi	Ascomycota	Eurotiomycetes	Eurotiales	Trichocomaceae	Penicillium	0	0	0	0	0	0	0	0	0	0	0	0	0	0	0	0	0	0	0	0	0	0	0	0
ASV_3388	Fungi	Basidiomycota	Microbotryomycetes	Leucosporidiales	Leucosporidiaceae	Leucosporidium	0	0	0	0	0	0	0	0	0	0	0	0	0	0	0	0	0	0	0	0	0	0	0	0
ASV_3389	Fungi	Fungi_unidentified	Fungi_unidentified_1	Fungi_unidentified_1	Fungi_unidentified_1_1	Fungi_unidentified_1_1	0	0	0	0	0	0	0	0	0	0	0	0	1	0	0	0	0	0	0	0	0	0	0	0
ASV_3392	Fungi	Ascomycota	Orbiliomycetes	Orbiliales	Orbiliaceae	Orbiliaceae_unidentified	0	0	0	0	0	0	0	3	0	0	0	0	0	0	0	0	0	0	0	0	0	0	0	0
ASV_3395	Fungi	Fungi_unidentified	Fungi_unidentified_1	Fungi_unidentified_1	Fungi_unidentified_1_1	Fungi_unidentified_1_1	0	0	0	0	0	0	0	0	0	0	0	0	0	0	0	0	0	0	0	0	0	0	0	0
ASV_3400	Fungi	Basidiomycota	Agaricomycetes	Agaricales	Psathyrellaceae	Coprinellus	0	0	0	0	0	0	0	0	0	0	0	0	0	0	0	0	0	0	0	0	0	0	0	0
ASV_3401	Fungi	Ascomycota	Sordariomycetes	Sordariales	Sordariales_unidentified	Sordariales_unidentified_1	0	0	0	0	0	0	0	0	0	0	0	0	0	0	0	0	11	0	0	0	0	0	0	0
ASV_3404	Fungi	Fungi_unidentified	Fungi_unidentified_1	Fungi_unidentified_1	Fungi_unidentified_1_1	Fungi_unidentified_1_1	0	5	0	0	0	0	0	0	0	0	0	0	0	0	0	0	0	0	0	0	0	0	0	0
ASV_3406	Fungi	Chytridiomycota	Chytridiomycota_unidentified	Chytridiomycota_unidentified_1	Chytridiomycota_unidentified_1	Chytridiomycota_unidentified_1_1	0	0	0	0	0	0	0	0	0	0	0	0	0	0	0	0	0	0	0	0	0	0	0	0
ASV_3408	Fungi	Basidiomycota	Agaricomycetes	Sebacinales	Sebacinales_unidentified	Sebacinales_unidentified_1	0	0	0	0	0	0	0	0	0	0	0	0	0	0	0	0	0	0	0	0	1	0	0	0
ASV_3411	Fungi	Ascomycota	Sordariomycetes	Hypocreales	Incertae_sedis_3	Incertae_sedis_3_unidentified	0	0	0	0	0	0	0	0	0	0	0	0	0	0	0	0	0	0	0	0	0	0	0	0
ASV_3412	Fungi	Chytridiomycota	Chytridiomycetes	Rhizophydiales	Incertae_sedis_61	Operculomyces	0	0	33	0	0	0	0	0	0	0	0	0	0	0	0	0	0	0	0	0	0	0	0	0
ASV_3413	Fungi	Basidiomycota	Agaricomycetes	Polyporales	Xenasmataceae	Xenasma	0	0	0	0	0	0	0	0	0	0	0	0	0	0	0	0	0	0	0	3	0	0	0	0
ASV_3415	Fungi	Ascomycota	Eurotiomycetes	Chaetothyriales	Chaetothyriales_unidentified	Chaetothyriales_unidentified_1	0	0	3	0	0	0	0	0	0	0	0	0	0	0	0	0	0	0	0	0	0	0	0	0
ASV_3417	Fungi	Ascomycota	Sordariomycetes	Sordariomycetes_unidentified	Sordariomycetes_unidentified_1	Sordariomycetes_unidentified_1	0	0	0	0	0	0	0	0	0	0	0	0	0	0	0	0	0	0	0	0	1	0	0	0
ASV_3419	Fungi	Ascomycota	Sordariomycetes	Sordariomycetes_unidentified	Sordariomycetes_unidentified_1	Sordariomycetes_unidentified_1	0	0	0	0	0	0	0	0	0	0	0	0	0	0	0	0	0	0	0	0	0	0	0	0
ASV_3421	Fungi	Ascomycota	Sordariomycetes	Diaporthales	Diaporthaceae	Diaporthe	0	0	0	0	0	0	0	0	0	0	0	0	0	0	0	0	0	0	0	0	3	0	0	0
ASV_3422	Fungi	Ascomycota	Ascomycota_unidentified	Ascomycota_unidentified_1	Ascomycota_unidentified_1	Ascomycota_unidentified_1_1	0	0	0	0	0	0	0	0	0	0	0	0	0	0	0	0	0	0	0	0	0	0	0	0
ASV_3425	Fungi	Ascomycota	Dothideomycetes	Dothideales	Dothideales_unidentified	Dothideales_unidentified_1	0	0	0	0	0	0	0	0	0	0	0	0	0	0	0	0	0	0	0	0	0	0	0	0
ASV_3426	Fungi	Ascomycota	Dothideomycetes	Pleosporales	Pleosporales_unidentified	Pleosporales_unidentified_1	0	0	0	0	0	0	0	0	0	0	0	0	0	0	0	0	0	0	0	0	0	0	0	0
ASV_3427	Fungi	Fungi_unidentified	Fungi_unidentified_1	Fungi_unidentified_1	Fungi_unidentified_1_1	Fungi_unidentified_1_1	0	0	0	0	0	0	0	5	0	0	0	0	0	0	0	0	0	0	0	0	0	0	0	0
ASV_3428	Fungi	Basidiomycota	Microbotryomycetes	Sporidiobolales	Incertae_sedis_25	Sporobolomyces	0	0	0	0	0	2	0	0	0	0	0	0	0	0	0	0	0	0	0	0	0	0	0	0
ASV_3431	Fungi	Ascomycota	Sordariomycetes	Incertae_sedis_7	Incertae_sedis_31	Savoryella	0	0	0	0	0	0	0	0	0	0	0	0	0	0	0	0	0	0	0	0	0	0	0	0
ASV_3433	Fungi	Zygomycota	Incertae_sedis_10	Mortierellales	Mortierellaceae	Mortierella	0	15	0	0	0	0	0	0	0	0	0	0	0	0	0	0	0	0	0	0	0	0	0	0
ASV_3434	Fungi	Ascomycota	Eurotiomycetes	Eurotiales	Trichocomaceae	Penicillium	0	0	0	0	0	0	0	47	0	0	0	0	0	0	0	0	0	0	0	0	0	0	0	0
ASV_3439	Fungi	Fungi_unidentified	Fungi_unidentified_1	Fungi_unidentified_1	Fungi_unidentified_1_1	Fungi_unidentified_1_1	0	0	0	1	0	0	0	0	0	0	0	0	0	0	0	0	0	0	0	0	0	0	0	0
ASV_3441	Fungi	Ascomycota	Sordariomycetes	Hypocreales	Bionectriaceae	Hydropisphaera	0	0	0	0	0	0	0	0	0	0	0	0	0	0	0	0	0	0	0	0	0	0	0	0
ASV_3445	Fungi	Fungi_unidentified	Fungi_unidentified_1	Fungi_unidentified_1	Fungi_unidentified_1_1	Fungi_unidentified_1_1	0	0	0	0	0	0	0	0	0	0	0	0	0	0	0	0	0	11	0	0	0	0	0	0
ASV_3446	Fungi	Basidiomycota	Basidiomycota_unidentified	Basidiomycota_unidentified_1	Basidiomycota_unidentified_1	Basidiomycota_unidentified_1_1	0	0	0	0	0	0	0	0	2	0	0	0	0	0	0	0	0	0	0	0	0	0	0	0
ASV_3448	Fungi	Ascomycota	Dothideomycetes	Dothideomycetes_unidentified	Dothideomycetes_unidentified_1	Dothideomycetes_unidentified_1	0	0	0	0	0	0	0	0	0	0	0	0	0	0	0	0	0	0	0	0	0	0	0	0
ASV_3449	Fungi	Ascomycota	Leotiomycetes	Helotiales	Incertae_sedis_2	Tetracladium	0	0	0	0	0	0	0	0	0	0	0	0	0	1	0	0	0	0	0	0	0	0	0	0
ASV_3450	Fungi	Ascomycota	Dothideomycetes	Dothideomycetes_unidentified	Dothideomycetes_unidentified_1	Dothideomycetes_unidentified_1	0	0	35	0	0	0	0	0	0	0	0	0	0	0	0	0	0	0	0	0	0	0	0	0
ASV_3453	Fungi	Ascomycota	Eurotiomycetes	Chaetothyriales	Herpotrichiellaceae	Herpotrichiellaceae_unidentified	0	0	0	0	0	0	0	0	0	0	0	0	0	0	0	0	0	0	0	0	2	0	0	0
ASV_3454	Fungi	Ascomycota	Sordariomycetes	Xylariales	Xylariales_unidentified	Xylariales_unidentified_1	0	0	4	0	0	0	0	0	0	0	0	0	0	0	0	0	0	0	0	0	0	0	0	0
ASV_3456	Fungi	Ascomycota	Ascomycota_unidentified	Ascomycota_unidentified_1	Ascomycota_unidentified_1	Ascomycota_unidentified_1_1	0	0	0	0	0	0	0	0	0	0	3	0	0	0	0	0	0	0	0	0	0	0	0	0
ASV_3459	Fungi	Ascomycota	Eurotiomycetes	Onygenales	Onygenaceae	Chrysosporium	0	0	0	0	0	0	0	0	0	0	0	0	0	0	0	0	0	0	0	0	0	0	0	0
ASV_3462	Fungi	Fungi_unidentified	Fungi_unidentified_1	Fungi_unidentified_1	Fungi_unidentified_1_1	Fungi_unidentified_1_1	0	0	0	0	0	0	0	0	0	0	0	0	0	0	0	0	0	0	0	0	0	0	0	0
ASV_3465	Fungi	Ascomycota	Sordariomycetes	Xylariales	Xylariaceae	Podosordaria	0	0	0	0	0	0	0	0	0	0	0	0	0	0	0	0	0	0	0	0	0	0	0	0
ASV_3466	Fungi	Chytridiomycota	Chytridiomycetes	Spizellomycetales	Spizellomycetaceae	Spizellomyces	0	0	0	0	0	0	0	0	0	0	0	0	0	0	0	0	0	0	0	5	0	0	0	0
ASV_3468	Fungi	Basidiomycota	Agaricomycetes	Agaricales	Strophariaceae	Psilocybe	0	1	0	0	0	0	0	0	0	0	0	0	0	0	0	0	0	0	0	0	0	0	0	0
ASV_3469	Fungi	Ascomycota	Sordariomycetes	Sordariomycetes_unidentified	Sordariomycetes_unidentified_1	Sordariomycetes_unidentified_1	0	0	0	0	0	0	0	0	0	0	3	0	0	0	0	0	0	0	0	0	0	0	0	0
ASV_3470	Fungi	Fungi_unidentified	Fungi_unidentified_1	Fungi_unidentified_1	Fungi_unidentified_1_1	Fungi_unidentified_1_1	0	0	0	0	0	0	0	5	0	0	0	0	0	0	0	0	0	0	0	0	0	0	0	0
ASV_3471	Fungi	Fungi_unidentified	Fungi_unidentified_1	Fungi_unidentified_1	Fungi_unidentified_1_1	Fungi_unidentified_1_1	0	0	0	0	0	0	0	0	0	0	0	0	0	0	0	0	0	2	0	0	0	0	0	0
ASV_3473	Fungi	Ascomycota	Sordariomycetes	Sordariales	Lasiosphaeriaceae	Podospora	0	0	0	0	0	0	0	0	0	10	0	0	0	0	0	0	0	0	0	0	0	0	0	0
ASV_3474	Fungi	Zygomycota	Incertae_sedis_10	Mucorales	Rhizopodaceae	Rhizopus	0	0	0	0	0	0	0	0	0	0	0	0	0	0	0	0	0	0	0	0	0	0	0	0
ASV_3478	Fungi	Ascomycota	Sordariomycetes	Sordariomycetes_unidentified	Sordariomycetes_unidentified_1	Sordariomycetes_unidentified_1	0	0	0	0	0	0	0	2	0	0	0	0	0	0	0	0	0	0	0	0	0	0	0	0
ASV_3479	Fungi	Chytridiomycota	Chytridiomycetes	Spizellomycetales	Spizellomycetaceae	Spizellomyces	0	0	0	0	0	0	0	0	0	0	0	0	0	0	0	0	0	0	0	0	0	0	0	0
ASV_3481	Fungi	Ascomycota	Leotiomycetes	Helotiales	Helotiales_unidentified	Helotiales_unidentified_1	0	0	0	0	0	0	0	0	0	0	0	0	4	0	0	0	0	0	0	0	0	0	0	0
ASV_3485	Fungi	Ascomycota	Sordariomycetes	Sordariomycetes_unidentified	Sordariomycetes_unidentified_1	Sordariomycetes_unidentified_1	0	0	0	0	0	0	0	0	0	0	0	0	0	0	0	0	2	0	0	0	0	0	0	0
ASV_3487	Fungi	Basidiomycota	Agaricomycetes	Cantharellales	Tulasnellaceae	Tulasnellaceae_unidentified	0	0	0	35	0	0	0	0	0	0	0	0	0	0	0	0	0	0	0	0	0	0	0	0
ASV_3488	Fungi	Ascomycota	Saccharomycetes	Saccharomycetales	Dipodascaceae	Geotrichum	1	0	0	0	0	0	0	0	0	0	0	0	0	0	0	0	0	0	0	0	0	0	0	0
ASV_3489	Fungi	Chytridiomycota	Chytridiomycetes	Spizellomycetales	Spizellomycetaceae	Spizellomyces	0	0	0	0	0	0	0	0	0	0	0	0	0	0	0	0	0	0	0	2	0	0	0	0
ASV_3490	Fungi	Ascomycota	Dothideomycetes	Pleosporales	Corynesporascaceae	Corynespora	0	0	0	0	0	0	0	0	0	0	0	0	0	0	0	0	0	0	0	0	0	0	0	0
ASV_3492	Fungi	Ascomycota	Sordariomycetes	Sordariales	Lasiosphaeriaceae	Podospora	0	0	0	0	0	0	0	0	0	0	0	0	0	0	0	9	0	0	0	0	0	0	0	0
ASV_3493	Fungi	Basidiomycota	Agaricomycetes	Corticiales	Corticiaceae	Corticiaceae_unidentified	0	0	0	0	0	0	0	0	0	0	0	0	0	0	0	0	0	0	0	0	0	0	0	0
ASV_3494	Fungi	Fungi_unidentified	Fungi_unidentified_1	Fungi_unidentified_1	Fungi_unidentified_1_1	Fungi_unidentified_1_1	0	0	0	0	0	0	0	0	0	0	0	0	0	0	0	2	0	0	0	0	0	0	0	0
ASV_3495	Fungi	Basidiomycota	Agaricomycetes	Agaricales	Clavariaceae	Clavaria	0	0	0	0	0	0	0	0	0	0	0	0	0	0	0	0	0	0	0	0	3	0	0	0
ASV_3496	Fungi	Basidiomycota	Tremellomycetes	Tremellales	Tremellales_unidentified	Tremellales_unidentified_1	0	0	0	0	0	0	0	0	0	0	0	0	0	0	0	0	0	0	0	0	0	0	0	0
ASV_3497	Fungi	Ascomycota	Sordariomycetes	Sordariales	Sordariaceae	Sordariaceae_unidentified	0	0	0	0	0	0	0	0	0	0	0	0	0	0	0	0	0	0	0	0	23	0	0	0
ASV_3500	Fungi	Fungi_unidentified	Fungi_unidentified_1	Fungi_unidentified_1	Fungi_unidentified_1_1	Fungi_unidentified_1_1	0	2	0	0	0	0	0	0	0	0	0	0	0	0	0	0	0	0	0	0	0	0	0	0
ASV_3501	Fungi	Fungi_unidentified	Fungi_unidentified_1	Fungi_unidentified_1	Fungi_unidentified_1_1	Fungi_unidentified_1_1	0	0	0	0	0	0	0	0	0	0	0	0	0	0	0	0	0	0	0	0	0	0	0	0
ASV_3502	Fungi	Ascomycota	Pezizomycetes	Pezizales	Pyronemataceae	Pyronemataceae_unidentified	0	0	0	0	0	0	0	0	0	0	0	0	0	0	0	0	0	0	0	0	1	0	0	0
ASV_3505	Fungi	Ascomycota	Ascomycota_unidentified	Ascomycota_unidentified_1	Ascomycota_unidentified_1	Ascomycota_unidentified_1_1	0	0	0	0	0	0	0	0	0	0	0	0	0	0	0	0	0	0	0	0	0	0	0	0
ASV_3506	Fungi	Ascomycota	Dothideomycetes	Pleosporales	Tubeufiaceae	Tubeufiaceae_unidentified	0	0	0	0	0	0	0	0	0	0	0	0	0	0	0	0	0	0	0	0	0	0	0	0
ASV_3508	Fungi	Basidiomycota	Agaricomycetes	Thelephorales	Thelephoraceae	Amaurodon	0	0	0	0	0	0	0	0	0	0	0	0	0	0	0	0	1	0	0	0	0	0	0	0
ASV_3509	Fungi	Ascomycota	Sordariomycetes	Diaporthales	Togniniaceae	Phaeoacremonium	0	0	0	0	0	0	0	0	0	0	0	0	0	0	0	0	0	0	0	0	0	0	0	0
ASV_3511	Fungi	Basidiomycota	Agaricomycetes	Sebacinales	Sebacinales_unidentified	Sebacinales_unidentified_1	0	0	0	0	0	0	0	0	0	1	0	0	0	0	0	0	0	0	0	0	0	0	0	0
ASV_3512	Fungi	Ascomycota	Sordariomycetes	Sordariales	Sordariaceae	Sordariaceae_unidentified	0	0	0	0	0	0	0	0	4	0	0	0	0	0	0	0	0	0	0	0	0	0	0	0
ASV_3513	Fungi	Ascomycota	Sordariomycetes	Microascales	Halosphaeriaceae	Lignincola	0	0	0	0	0	0	0	0	0	0	0	0	0	0	0	5	0	0	0	0	0	0	0	0
ASV_3516	Fungi	Basidiomycota	Agaricomycetes	Agaricales	Agaricales_unidentified	Agaricales_unidentified_1	0	0	0	0	0	0	0	0	3	0	0	0	0	0	0	0	0	0	0	0	0	0	0	0
ASV_3521	Fungi	Basidiomycota	Agaricomycetes	Agaricales	Entolomataceae	Clitopilus	0	0	0	0	0	0	0	0	6	0	0	0	0	0	0	0	0	0	0	0	0	0	0	0
ASV_3522	Fungi	Basidiomycota	Agaricomycetes	Agaricales	Entolomataceae	Clitopilus	0	0	0	0	0	0	0	0	0	0	0	0	0	0	0	0	0	4	0	0	0	0	0	0
ASV_3526	Fungi	Ascomycota	Dothideomycetes	Dothideomycetes_unidentified	Dothideomycetes_unidentified_1	Dothideomycetes_unidentified_1	0	0	0	0	0	0	0	0	0	0	3	0	0	0	0	0	0	0	0	0	0	0	0	0
ASV_3527	Fungi	Zygomycota	Incertae_sedis_10	Mortierellales	Mortierellaceae	Mortierella	0	0	0	0	0	0	0	0	5	0	0	0	0	0	0	0	0	0	0	0	0	0	0	0
ASV_3528	Fungi	Ascomycota	Leotiomycetes	Helotiales	Helotiales_unidentified	Helotiales_unidentified_1	0	0	0	0	0	0	0	0	0	0	0	0	0	0	0	0	0	0	0	0	0	0	0	0
ASV_3529	Fungi	Ascomycota	Sordariomycetes	Sordariales	Lasiosphaeriaceae	Lasiosphaeriaceae_unidentified	3	0	0	0	0	0	0	0	0	0	0	0	0	0	0	0	0	0	0	0	0	0	0	0
ASV_3530	Fungi	Ascomycota	Leotiomycetes	Helotiales	Helotiales_unidentified	Helotiales_unidentified_1	0	0	0	0	0	0	0	0	0	0	0	0	0	0	0	0	0	0	0	0	0	0	0	0
ASV_3532	Fungi	Fungi_unidentified	Fungi_unidentified_1	Fungi_unidentified_1	Fungi_unidentified_1_1	Fungi_unidentified_1_1	0	0	0	0	0	0	0	0	18	0	0	0	0	0	0	0	0	0	0	0	0	0	0	0
ASV_3533	Fungi	Basidiomycota	Tremellomycetes	Tremellales	Tremellales_unidentified	Tremellales_unidentified_1	0	0	0	0	0	0	2	0	0	0	0	0	0	0	0	0	0	0	0	0	0	0	0	0
ASV_3536	Fungi	Ascomycota	Eurotiomycetes	Eurotiales	Trichocomaceae	Talaromyces	0	0	0	0	0	0	0	0	0	0	0	0	0	0	0	0	0	0	0	0	0	0	0	0
ASV_3538	Fungi	Ascomycota	Sordariomycetes	Sordariales	Lasiosphaeriaceae	Lasiosphaeriaceae_unidentified	0	0	0	0	0	0	0	0	0	0	0	0	4	0	0	0	0	0	0	0	0	0	0	0
ASV_3540	Fungi	Chytridiomycota	Chytridiomycota_unidentified	Chytridiomycota_unidentified_1	Chytridiomycota_unidentified_1	Chytridiomycota_unidentified_1_1	0	0	0	0	0	1	0	0	0	0	0	0	0	0	0	0	0	0	0	0	0	0	0	0
ASV_3541	Fungi	Ascomycota	Dothideomycetes	Incertae_sedis_8	Incertae_sedis_19	Leptospora	0	0	0	0	0	0	0	0	0	0	0	0	0	0	0	0	0	0	0	0	0	0	0	0
ASV_3543	Fungi	Fungi_unidentified	Fungi_unidentified_1	Fungi_unidentified_1	Fungi_unidentified_1_1	Fungi_unidentified_1_1	0	0	0	0	0	0	0	0	0	0	0	0	0	0	0	0	0	0	0	0	0	0	0	0
ASV_3544	Fungi	Ascomycota	Sordariomycetes	Chaetosphaeriales	Chaetosphaeriaceae	Chloridium	0	0	1	0	0	0	0	0	0	0	0	0	0	0	0	0	0	0	0	0	0	0	0	0
ASV_3548	Fungi	Chytridiomycota	Neocallimastigomycetes	Neocallimastigales	Neocallimastigaceae	Orpinomyces	0	0	0	0	0	1	0	0	0	0	0	0	0	0	0	0	0	0	0	0	0	0	0	0
ASV_3549	Fungi	Chytridiomycota	Chytridiomycota_unidentified	Chytridiomycota_unidentified_1	Chytridiomycota_unidentified_1	Chytridiomycota_unidentified_1_1	0	0	0	0	0	0	0	0	0	0	0	0	0	0	0	0	0	0	0	0	0	0	0	0
ASV_3551	Fungi	Chytridiomycota	Chytridiomycetes	Spizellomycetales	Spizellomycetaceae	Spizellomyces	0	0	0	0	0	0	1	0	0	0	0	0	0	0	0	0	0	0	0	0	0	0	0	0
ASV_3553	Fungi	Ascomycota	Sordariomycetes	Xylariales	Diatrypaceae	Eutypa	0	0	1	0	0	0	0	0	0	0	0	0	0	0	0	0	0	0	0	0	0	0	0	0
ASV_3554	Fungi	Ascomycota	Sordariomycetes	Sordariales	Cephalothecaceae	Cephalotheca	0	0	0	0	0	0	0	0	0	0	0	0	0	0	0	0	0	0	0	0	1	0	0	0
ASV_3556	Fungi	Basidiomycota	Agaricomycetes	Thelephorales	Thelephoraceae	Tomentella	2	0	0	0	0	0	0	0	0	0	0	0	0	0	0	0	0	0	0	0	0	0	0	0
ASV_3557	Fungi	Fungi_unidentified	Fungi_unidentified_1	Fungi_unidentified_1	Fungi_unidentified_1_1	Fungi_unidentified_1_1	0	0	0	0	3	0	0	0	0	0	0	0	0	0	0	0	0	0	0	0	0	0	0	0
ASV_3559	Fungi	Fungi_unidentified	Fungi_unidentified_1	Fungi_unidentified_1	Fungi_unidentified_1_1	Fungi_unidentified_1_1	0	0	0	0	0	0	0	0	0	0	0	0	0	0	0	0	0	0	0	0	2	0	0	0
ASV_3560	Fungi	Ascomycota	Pezizomycetes	Pezizales	Pezizaceae	Peziza	0	0	0	0	0	0	0	0	0	0	0	0	0	0	0	0	0	0	0	0	0	0	0	0
ASV_3561	Fungi	Ascomycota	Eurotiomycetes	Chaetothyriales	Herpotrichiellaceae	Exophiala	0	0	6	0	0	0	0	0	0	0	0	0	0	0	0	0	0	0	0	0	0	0	0	0
ASV_3562	Fungi	Basidiomycota	Agaricomycetes	Trechisporales	Trechisporales_unidentified	Trechisporales_unidentified_1	0	0	0	0	0	0	0	0	0	0	0	0	0	0	0	0	0	0	0	0	6	0	0	0
ASV_3563	Fungi	Ascomycota	Leotiomycetes	Incertae_sedis	Incertae_sedis_1	Meliniomyces	0	0	0	0	0	0	0	0	0	0	0	0	0	0	0	0	0	0	0	0	0	0	0	0
ASV_3564	Fungi	Ascomycota	Pezizomycetes	Pezizales	Pyronemataceae	Genea	0	0	0	0	0	0	0	0	0	0	0	1	0	0	0	0	0	0	0	0	0	0	0	0
ASV_3566	Fungi	Fungi_unidentified	Fungi_unidentified_1	Fungi_unidentified_1	Fungi_unidentified_1_1	Fungi_unidentified_1_1	0	0	0	0	0	0	0	0	0	0	0	0	0	0	0	0	0	0	0	0	0	0	0	0
ASV_3569	Fungi	Ascomycota	Sordariomycetes	Hypocreales	Ophiocordycipitaceae	Ophiocordyceps	0	0	0	0	0	25	0	0	0	0	0	0	0	0	0	0	0	0	0	0	0	0	0	0
ASV_3570	Fungi	Ascomycota	Leotiomycetes	Helotiales	Hyaloscyphaceae	Mycoarthris	0	0	0	0	0	0	0	0	0	0	0	0	0	0	0	0	0	0	0	2	0	0	0	0
ASV_3572	Fungi	Ascomycota	Sordariomycetes	Microascales	Halosphaeriaceae	Lignincola	0	0	0	1	0	0	0	0	0	0	0	0	0	0	0	0	0	0	0	0	0	0	0	0
ASV_3576	Fungi	Basidiomycota	Agaricomycetes	Agaricales	Clavariaceae	Clavariaceae_unidentified	0	0	0	4	0	0	0	0	0	0	0	0	0	0	0	0	0	0	0	0	0	0	0	0
ASV_3577	Fungi	Ascomycota	Sordariomycetes	Hypocreales	Bionectriaceae	Hydropisphaera	0	0	0	0	0	0	1	0	0	0	0	0	0	0	0	0	0	0	0	0	0	0	0	0
ASV_3578	Fungi	Fungi_unidentified	Fungi_unidentified_1	Fungi_unidentified_1	Fungi_unidentified_1_1	Fungi_unidentified_1_1	0	0	0	0	0	0	0	0	0	0	0	0	0	0	0	0	0	0	0	0	0	0	0	0
ASV_3580	Fungi	Ascomycota	Dothideomycetes	Pleosporales	Leptosphaeriaceae	Acicuseptoria	0	0	0	0	0	0	0	0	0	0	0	0	0	0	0	0	0	0	0	0	0	0	0	0
ASV_3581	Fungi	Chytridiomycota	Chytridiomycetes	Spizellomycetales	Spizellomycetaceae	Powellomyces	0	0	0	0	0	0	0	0	0	0	0	0	0	0	0	0	0	0	0	0	0	0	0	0
ASV_3582	Fungi	Basidiomycota	Agaricomycetes	Cantharellales	Ceratobasidiaceae	Thanatephorus	0	0	0	0	0	0	0	0	1	0	0	0	0	0	0	0	0	0	0	0	0	0	0	0
ASV_3587	Fungi	Basidiomycota	Tremellomycetes	Tremellales	Incertae_sedis_12	Derxomyces	0	1	0	0	0	0	0	0	0	0	0	0	0	0	0	0	0	0	0	0	0	0	0	0
ASV_3589	Fungi	Chytridiomycota	Chytridiomycota_unidentified	Chytridiomycota_unidentified_1	Chytridiomycota_unidentified_1	Chytridiomycota_unidentified_1_1	0	0	0	0	0	0	0	0	0	0	0	0	0	0	0	0	0	0	0	0	0	0	0	0
ASV_3590	Fungi	Fungi_unidentified	Fungi_unidentified_1	Fungi_unidentified_1	Fungi_unidentified_1_1	Fungi_unidentified_1_1	0	19	0	0	0	0	0	0	0	0	0	0	0	0	0	0	0	0	0	0	0	0	0	0
ASV_3593	Fungi	Ascomycota	Sordariomycetes	Hypocreales	Hypocreales_unidentified	Hypocreales_unidentified_1	0	0	0	0	0	0	0	0	0	0	0	0	0	0	0	0	0	0	0	0	0	0	0	0
ASV_3596	Fungi	Ascomycota	Ascomycota_unidentified	Ascomycota_unidentified_1	Ascomycota_unidentified_1	Ascomycota_unidentified_1_1	0	0	0	0	0	0	0	0	0	0	0	0	1	0	0	0	0	0	0	0	0	0	0	0
ASV_3599	Fungi	Ascomycota	Ascomycota_unidentified	Ascomycota_unidentified_1	Ascomycota_unidentified_1	Ascomycota_unidentified_1_1	0	0	0	0	0	0	0	0	0	0	0	0	0	0	0	0	0	0	0	0	0	0	2	0
ASV_3605	Fungi	Zygomycota	Incertae_sedis_10	Mortierellales	Mortierellaceae	Mortierella	0	0	0	0	0	0	0	0	0	10	0	0	0	0	0	0	0	0	0	0	0	0	0	0
ASV_3609	Fungi	Ascomycota	Orbiliomycetes	Orbiliomycetes_unidentified	Orbiliomycetes_unidentified_1	Orbiliomycetes_unidentified_1	0	0	0	0	0	0	0	0	0	0	0	0	0	0	0	0	1	0	0	0	0	0	0	0
ASV_3610	Fungi	Ascomycota	Sordariomycetes	Incertae_sedis_7	Incertae_sedis_31	Savoryella	0	0	0	0	0	0	0	0	0	0	0	0	0	0	0	0	0	0	0	0	0	0	0	0
ASV_3611	Fungi	Ascomycota	Sordariomycetes	Sordariales	Lasiosphaeriaceae	Podospora	0	0	0	0	0	0	0	0	0	0	0	0	0	0	0	0	0	0	0	0	10	0	0	0
ASV_3612	Fungi	Zygomycota	Incertae_sedis_10	Mortierellales	Mortierellaceae	Mortierella	0	0	0	0	0	4	0	0	0	0	0	0	0	0	0	0	0	0	0	0	0	0	0	0
ASV_3614	Fungi	Ascomycota	Saccharomycetes	Saccharomycetales	Dipodascaceae	Geotrichum	0	0	0	0	0	0	0	0	0	0	0	0	0	0	0	0	0	0	0	0	3	0	0	0
[truncated: 1,549 more rows]
